# Supplementary material for: Controlled switching thiocarbonylthio end-groups enables interconvertible radical and cationic single-unit monomer insertions and RAFT polymerizations
Source: Nat Commun. 2024 Jun 13;15:5071. doi: 10.1038/s41467-024-49463-y (PMC11176327; doi:10.1038/s41467-024-49463-y)
Supplement: Supplementary file 3 — Source Data [file 41467_2024_49463_MOESM3_ESM.xlsx]

## Sheet: Fig4B
1H NMR spectra of 5-ttc, 5-dtc, 8-dtc, 8-ttc, 21-ttc
	5-TTC	5-DTC	8-DTC	8-TTC	21-TTC
Chemical Shift / ppm	intensity / a.u.	intensity / a.u.	intensity / a.u.	intensity / a.u.	intensity / a.u.
-0.185702	0.473997	0.173097	-0.179866	-0.111013	0.724912
-0.185397	0.155017	0.319873	-0.260624	0.107569	0.717852
-0.185091	-0.163964	0.161211	-0.341383	0.0790176	0.828887
-0.184786	-0.482944	0.00254977	-0.422141	-0.309001	1.18638
-0.18448	0.226374	-0.199334	-0.195741	-0.000551701	0.948264
-0.184175	0.935694	-0.124596	0.0306587	0.307898	0.463693
-0.183869	0.102562	-0.0671461	-0.180051	0.59388	0.235849
-0.183563	-0.730569	-0.00969648	-0.39076	0.879863	0.500919
-0.183258	1.19088	0.148875	-0.346274	0.591072	0.905905
-0.182952	1.66061	0.307446	0.265273	0.302281	0.817976
-0.182647	1.49521	0.448729	0.557848	0.0134897	0.463052
-0.182341	1.32981	0.590011	0.850423	-0.275301	0.108127
-0.182036	0.10587	0.578576	0.782679	-0.354403	0.102351
-0.18173	-1.11807	0.290518	0.714934	-0.433504	0.0965748
-0.181424	-0.829807	0.0197486	0.966161	-0.512606	0.0907985
-0.181119	0.910175	-0.25102	0.650327	-0.591707	0.0850221
-0.180813	1.39881	-0.0910083	0.541235	-0.625875	0.120322
-0.180508	0.43572	0.0690039	0.432142	-0.660044	0.155622
-0.180202	0.379957	0.154098	0.287608	-0.694212	0.190922
-0.179897	0.324194	-0.0374308	0.143074	-0.72838	0.226222
-0.179591	0.32892	0.0390185	0.104864	-0.552859	0.230714
-0.179285	0.333647	0.115468	0.0666537	-0.377337	0.235207
-0.17898	0.338371	0.174628	-0.325969	-0.201816	0.2397
-0.178674	0.343098	0.233788	-0.151531	-0.0262952	0.244192
-0.178369	0.651209	0.346256	0.1787	-0.0684199	0.135725
-0.178063	0.959322	0.458724	-0.0581291	-0.110545	0.0272586
-0.177758	1.1767	0.432881	0.0594549	-0.15267	-0.0812082
-0.177452	1.39408	0.407037	0.177039	-0.194796	-0.189675
-0.177146	1.61146	0.378313	0.436388	0.0701246	-0.015743
-0.176841	0.377123	0.349588	0.695737	0.335045	0.158189
-0.176535	-0.857216	0.320863	0.706997	0.599965	0.332121
-0.17623	-0.639836	0.292138	0.151196	0.864885	0.506053
-0.175924	-0.66441	0.265575	-0.166852	1.05117	0.640835
-0.175619	-0.688983	0.239011	-0.484901	1.23746	0.775616
-0.175313	-0.532091	0.212448	-0.271331	1.06428	0.499635
-0.175007	-0.3752	0.185884	-0.0577598	0.891096	0.223654
-0.174702	-0.127577	0.21695	-0.163161	0.365936	0.255745
-0.174396	1.57176	0.248016	-0.268562	-0.159223	0.287836
-0.174091	1.81939	0.279082	0.512069	-0.0852699	0.289119
-0.173785	0.615295	0.310148	0.72564	-0.0113173	0.290403
-0.17348	0.551025	0.240092	0.0828054	0.600433	0.397426
-0.173174	0.486757	0.170036	-0.560029	1.21218	0.0115342
-0.172868	0.331757	0.0999798	-0.293204	1.14993	-0.158707
-0.172563	0.176755	0.0299238	-0.0263796	0.368745	0.163965
-0.172257	-0.0689783	0.147164	0.334955	-0.15033	0.286392
-0.171952	-0.314712	0.264404	0.69629	-0.669405	-0.0840963
-0.171646	-0.560446	0.381644	0.490565	-0.6343	-0.454584
-0.171341	-0.806179	0.498885	0.284839	-0.599196	-0.332158
-0.171035	-0.439469	0.516714	0.24746	-0.373125	0.0598308
-0.170729	-0.0727587	0.534543	0.21008	-0.147054	-0.0410947
-0.170424	1.11054	0.414061	0.739761	0.483419	-0.111213
-0.170118	0.842125	0.293579	1.26944	0.394956	0.311583
-0.169813	1.16347	0.207675	1.39746	-0.060463	0.606016
-0.169507	1.48481	0.121771	1.52547	-0.515882	0.900449
-0.169202	1.71542	0.174178	0.743822	-0.417122	0.650622
-0.168896	1.94604	0.226585	-0.0378242	-0.318362	0.400795
-0.16859	2.09915	0.250177	-0.483517	-0.868329	0.478295
-0.168285	2.25226	0.273769	-0.362149	-1.4183	0.555794
-0.167979	1.67951	0.297361	-0.0281332	-1.36915	0.633293
-0.167674	1.10676	0.320953	0.305882	-1.32	0.710793
-0.167368	1.7589	0.281153	0.651712	-1.21844	0.608583
-0.167063	2.41104	0.241352	0.430481	-1.11687	0.506374
-0.166757	1.61146	0.201552	0.173808	-1.0153	0.404165
-0.166451	0.811882	0.161752	0.484196	-0.91373	0.301956
-0.166146	0.949869	0.199751	0.460846	-0.890796	0.379455
-0.16584	1.08786	0.237751	-0.129565	-0.867861	0.456954
-0.165535	1.22585	0.414061	-0.330122	-0.485459	0.534454
-0.165229	1.36384	0.590372	-0.530679	-0.103056	0.611953
-0.164924	1.32036	0.608201	-0.601285	-0.372189	0.545685
-0.164618	1.27688	0.62603	-0.10483	-0.641321	0.479418
-0.164312	2.05	0.505548	0.0726531	-0.550987	0.41315
-0.164007	1.3714	0.385066	0.250136	-0.460652	0.346883
-0.163701	1.73149	0.208576	0.290746	-0.0623355	0.444278
-0.163396	2.09159	0.0320849	0.331356	0.335981	0.541674
-0.16309	2.36095	-0.0867761	-0.159653	0.135185	0.63907
-0.162785	2.63031	0.070985	-0.650663	-0.0656118	0.736465
-0.162479	3.09626	0.309427	-0.905397	-0.0192742	0.551462
-0.162173	3.5622	0.271248	-0.593071	0.0270634	0.366458
-0.161868	3.3023	0.175439	-0.599716	0.387935	0.427912
-0.161562	3.04239	0.0796294	-0.606361	0.748807	0.489366
-0.161257	1.33076	0.0428905	-0.415126	1.02168	0.505893
-0.160951	-0.380871	0.00615168	-0.223891	0.575626	0.522419
-0.160646	-0.640781	0.263324	-0.0326555	0.129568	0.538946
-0.16034	-0.900692	0.243874	0.15858	0.402445	0.555473
-0.160034	-0.0566921	0.201372	0.633345	0.720255	0.294735
-0.159729	0.787308	0.15887	1.10811	1.03807	0.0339978
-0.159423	0.905449	-0.0565206	1.33479	0.562052	-0.257547
-0.159118	1.02359	0.00471091	0.994403	0.0860386	-0.0561774
-0.158812	0.975388	0.0875534	0.668048	0.224115	-0.00242531
-0.158507	0.927187	0.170396	0.341693	0.362192	0.0513268
-0.158201	1.60484	0.270527	0.0153377	0.500269	0.135886
-0.157896	2.2825	0.370659	-0.311017	0.638345	0.220445
-0.15759	2.24942	0.297902	-0.779138	0.948667	0.551462
-0.157284	2.21634	0.225144	-0.680197	1.25899	0.882478
-0.156979	2.90912	0.290698	0.0448723	0.970198	0.802733
-0.156673	3.6019	0.356251	0.769942	0.681406	0.722987
-0.156368	2.37796	0.208576	0.359414	0.237221	0.59318
-0.156062	1.15402	0.0608997	-0.0511146	-0.206965	0.463372
-0.155757	1.53301	0.0515349	0.105418	-0.0520382	0.333565
-0.155451	3.36373	0.0421702	0.26195	0.102889	0.203758
-0.155145	3.1076	0.0904349	0.583875	0.0481262	0.479578
-0.15484	2.85147	0.1387	0.9058	-0.00663662	0.755399
-0.154534	4.13779	0.186965	1.22773	0.298068	0.784762
-0.154229	5.42411	0.235229	1.54965	0.602773	0.814125
-0.153923	6.10885	0.297361	1.45772	0.676492	0.914569
-0.153618	6.7936	0.359493	1.3658	0.750211	1.01501
-0.153312	6.75249	0.421625	1.27387	0.464462	0.869
-0.153006	6.71137	0.483757	1.18195	0.178714	0.722987
-0.152701	7.2449	0.456563	1.1609	0.147588	0.941525
-0.152395	7.77842	0.429369	1.13986	0.116462	1.16006
-0.15209	10.7315	0.402175	1.11882	0.684449	1.13214
-0.151784	13.6845	0.374981	1.09777	1.25244	1.10423
-0.151479	17.0912	0.185704	0.909861	1.32428	1.39465
-0.151173	20.498	-0.00357342	0.721948	1.39613	1.68507
-0.150867	23.1788	-0.117932	0.534036	1.10851	1.97549
-0.150562	28.2792	0.0443312	0.346123	0.820888	2.26591
-0.150256	33.4552	0.111506	0.618947	0.772912	2.27393
-0.149951	37.1795	0.17868	0.891771	0.724936	2.28196
-0.149645	39.7545	0.124833	0.597535	0.67696	2.28998
-0.14934	39.91	0.070985	0.303298	0.628984	2.298
-0.149034	36.5288	0.0113744	0.602703	0.698023	2.75786
-0.148728	31.6958	-0.0482363	0.902108	0.767061	3.21773
-0.148423	26.1673	0.0304642	1.20151	0.8361	3.64678
-0.148117	20.6388	0.109164	1.50092	0.905138	4.07583
-0.147812	15.9571	0.0322651	1.30415	1.18387	4.29437
-0.147506	12.7271	-0.0446345	1.10737	1.46259	4.01999
-0.147201	11.1908	0.016777	1.47766	1.74132	3.61212
-0.146895	9.6545	0.0781887	1.84795	2.02005	3.20425
-0.146589	7.01807	0.0668428	2.4678	2.81738	2.7553
-0.146284	5.83335	0.0554969	3.08765	3.61472	2.30635
-0.145978	5.34424	0.182462	3.70751	4.41205	1.8574
-0.145673	6.30686	0.309427	4.32736	5.20939	1.40845
-0.145367	7.05776	0.231807	4.55736	5.85694	1.32405
-0.145062	6.35695	0.154188	4.78736	6.5045	1.23965
-0.144756	4.29515	0.0765678	5.58442	7.15206	1.15525
-0.14445	3.68507	-0.00105202	6.38148	7.79961	1.07085
-0.144145	3.64443	0.105022	6.92436	7.32407	0.959336
-0.143839	3.60379	0.211097	7.46724	6.84852	0.84782
-0.143534	3.65388	0.54769	7.76203	6.37298	0.767112
-0.143228	3.70397	0.884283	7.48976	5.89743	0.686404
-0.142923	2.07552	1.06816	6.89852	5.7514	0.200068
-0.142617	0.447062	1.25203	6.30727	5.60536	0.206646
-0.142311	1.23813	1.14199	5.71603	5.45933	0.346722
-0.142006	2.02921	1.30858	5.12479	5.31329	0.486799
-0.1417	2.73333	1.52991	4.63692	4.61121	0.285429
-0.141395	3.43745	1.75125	4.71611	3.90912	0.0840594
-0.141089	3.41571	2.11089	4.47633	3.20704	-0.394575
-0.140784	3.39397	2.47054	4.23654	2.50496	-0.380294
-0.140478	3.20589	2.44983	3.73686	2.19229	-0.129826
-0.140172	3.01781	2.15249	3.23717	1.87963	0.120643
-0.139867	4.28145	2.01076	2.73749	1.56697	0.155461
-0.139561	5.54508	1.86903	2.2378	1.25431	0.19028
-0.139256	5.12639	1.57062	1.89834	1.2529	0.149364
-0.13895	4.7077	1.2722	1.55888	1.2515	0.108448
-0.138645	2.83729	0.991077	1.78648	1.2501	0.0675327
-0.138339	0.966883	0.709953	2.01408	1.24869	0.0266168
-0.138033	1.15307	0.621888	1.85182	1.00764	0.0421809
-0.137728	1.33926	0.810445	1.68957	0.766593	0.057745
-0.137422	2.25131	0.999002	1.52731	0.885011	0.350573
-0.137117	3.16336	0.910936	1.36506	1.00343	0.150487
-0.136811	3.38736	0.690323	1.36967	1.1724	0.122408
-0.136506	3.61135	0.46971	1.37429	1.34137	0.0943284
-0.1362	4.56121	0.370119	1.73332	0.911222	0.0354419
-0.135894	5.51106	0.270527	1.52528	0.481079	-0.0234448
-0.135589	5.67457	0.257381	0.927397	0.343002	-0.020717
-0.135283	5.83807	0.244234	0.896571	0.204925	-0.0179893
-0.134978	5.27572	0.231087	1.42099	0.665961	-0.0152617
-0.134672	4.71337	0.21794	1.94541	1.127	-0.0125339
-0.134367	4.39534	0.124292	1.83521	0.901393	-0.18085
-0.134061	4.0773	0.0306442	1.15795	0.67579	-0.349166
-0.133755	3.03341	0.167514	0.799661	0.450187	-0.517482
-0.13345	1.98951	0.304385	0.441372	0.224583	-0.685799
-0.133144	3.24417	0.17904	0.413868	-0.210709	-0.479294
-0.132839	4.49883	0.053696	0.386364	-0.646002	-0.27279
-0.132533	3.33396	-0.227248	0.00444698	-0.482182	-0.066286
-0.132228	2.16909	-0.23157	0.189591	-0.318362	0.140218
-0.131922	3.47667	-0.101904	1.18398	-0.00476456	0.0899962
-0.131616	4.78426	0.0277628	1.6113	0.308834	0.0397741
-0.131311	4.64012	0.174718	1.12897	0.622432	0.400314
-0.131005	4.49599	0.321674	1.2137	0.936029	0.760854
-0.1307	4.44259	0.287096	1.18029	0.553159	0.45904
-0.130394	4.38919	0.252518	1.14687	0.170289	0.157226
-0.130089	4.33579	0.252518	1.14891	0.146886	-0.144588
-0.129783	4.28239	-0.0241039	1.15094	0.123483	-0.446401
-0.129478	3.37082	-0.156652	1.00308	-0.173265	-0.302795
-0.129172	2.45924	-0.012578	0.855222	-0.470013	-0.159189
-0.128866	2.99938	0.131496	0.920013	-0.167648	0.261682
-0.128561	3.53952	-0.00105202	1.55187	0.134717	0.189638
-0.128255	3.44454	-0.122074	1.66391	0.212414	0.0457109
-0.12795	3.34955	0.0335257	1.2089	0.290112	-0.0982163
-0.127644	3.25457	0.154548	0.541235	0.367809	0.137811
-0.127339	3.15958	0.27557	-0.126427	0.445506	0.373839
-0.127033	3.40106	0.278451	-0.413096	0.328492	0.156103
-0.126727	3.64254	0.281333	-0.699764	0.211478	-0.0616328
-0.126422	3.88402	0.284214	-1.26996	0.0944638	0.100586
-0.126116	4.1255	0.287096	-1.2731	-0.0225506	0.262805
-0.125811	3.45966	0.292859	-1.18173	0.130036	0.4661
-0.125505	2.79382	0.298622	-0.523296	0.282622	0.176481
-0.1252	3.57969	0.442696	0.170578	0.435209	0.164126
-0.124894	4.36556	0.58677	0.297391	0.587795	0.151771
-0.124588	3.29284	0.581817	0.345754	0.5892	0.100265
-0.124283	2.22012	0.576865	0.394117	0.590604	0.0487595
-0.123977	2.59912	0.45089	0.0880663	0.592008	-0.00274622
-0.123672	2.97812	0.324915	0.349077	0.593412	-0.0542519
-0.123366	2.13223	0.170126	0.610087	0.325215	-0.0287397
-0.123061	1.28633	0.291958	0.871097	0.0570192	-0.00322759
-0.122755	1.1663	0.552102	0.600488	0.387935	0.0222846
-0.122449	1.04627	0.535624	0.329879	0.718851	0.0477968
-0.122144	0.930023	0.421175	0.425497	0.746467	-0.122445
-0.121838	0.813772	0.306726	0.521115	0.774082	-0.292686
-0.121533	-0.754197	0.313299	0.581291	0.44223	-0.216471
-0.121227	-2.32216	0.319873	0.641467	0.110378	-0.140255
-0.120922	-0.33645	0.352379	0.985174	0.108037	-0.0280979
-0.120616	1.64927	0.384886	0.76182	0.105697	0.0840594
-0.12031	2.18326	0.417393	0.857438	0.103357	-0.0810478
-0.120005	2.71726	0.4499	0.953055	0.101017	0.24676
-0.119699	3.03199	0.483487	0.861499	-0.0241885	0.209695
-0.119394	3.34672	0.517074	0.769942	-0.149394	0.17263
-0.119088	3.66144	0.41235	0.713826	-0.274599	0.166372
-0.118783	3.97617	0.307626	0.657711	-0.399804	0.160115
-0.118477	2.53674	0.254769	0.483458	-0.31532	0.215471
-0.118171	1.09731	0.201912	0.876266	-0.230836	0.270828
-0.117866	2.07741	0.149055	1.26907	-0.146351	0.326184
-0.11756	3.05751	0.0961978	1.09482	-0.0618672	0.381541
-0.117255	2.83918	0.0426203	1.00917	0.00202227	0.329073
-0.116949	2.62086	-0.0109571	0.923521	0.0659122	0.276604
-0.116644	2.40253	0.0564874	0.80243	0.129802	0.224136
-0.116338	2.18421	0.123932	0.681339	0.193692	0.171667
-0.116032	2.1171	0.13951	0.831964	0.257581	0.304042
-0.115727	2.05	-0.121534	0.982589	0.321471	0.436416
-0.115421	1.98289	0.00354028	1.13321	0.385361	0.568791
-0.115116	1.91579	0.128615	1.28384	0.449251	0.701165
-0.11481	2.0396	0.0948923	0.810367	0.49278	0.524826
-0.114505	2.16341	0.0611699	0.336894	0.536309	0.348487
-0.114199	2.28723	0.0274476	0.430481	0.579838	0.172149
-0.113893	2.41104	-0.0062747	0.524068	0.623368	-0.00419033
-0.113588	2.08119	0.0781436	0.298683	0.337385	0.307251
-0.113282	1.75134	0.162562	0.0732992	0.0514026	0.618692
-0.112977	1.42149	0.108669	-0.471057	0.124887	0.683676
-0.112671	1.09164	0.0547765	-0.448352	0.198372	0.74866
-0.112366	2.54241	0.118304	0.227062	0.687491	0.659608
-0.11206	3.99318	0.181832	0.902478	1.17661	0.570556
-0.111754	3.02443	0.107048	1.04627	1.06662	0.481504
-0.111449	2.05567	0.0322651	1.19007	0.956624	0.392452
-0.111143	1.29862	-0.00794065	1.13303	0.816675	0.750104
-0.110838	0.541574	-0.0481462	1.07599	0.676726	1.10776
-0.110532	2.20406	0.0499592	0.699982	0.536777	1.1676
-0.110227	3.86654	0.148064	0.891033	0.396828	0.73454
-0.109921	4.90429	-0.0506226	1.1681	0.403615	0.658645
-0.109615	5.94204	-0.24931	1.44517	0.410402	0.58275
-0.10931	5.52807	-0.309686	1.19062	0.417189	0.260398
-0.109004	5.11411	-0.370062	0.936073	0.423975	-0.0619537
-0.108699	4.79087	-0.173986	1.14226	0.430762	-0.266212
-0.108393	4.46764	0.0220898	1.34845	0.437549	0.0224451
-0.108088	4.1444	-0.0123528	1.55463	0.444336	0.0338373
-0.107782	3.82117	-0.0467956	1.76082	0.451123	0.0452296
-0.107476	4.70014	0.0628357	1.52399	0.514076	0.0129783
-0.107171	5.57911	0.172467	1.28716	0.57703	-0.0192729
-0.106865	5.00636	0.282098	1.42837	0.639984	0.328431
-0.10656	4.43361	0.39173	1.00253	0.702937	0.676134
-0.106254	4.22379	0.337117	0.694814	0.391446	0.690094
-0.105949	4.01398	0.282504	1.3322	0.0799537	0.211139
-0.105643	3.80416	0.245179	1.40253	0.367575	-0.452659
-0.105337	3.59434	0.207855	1.47286	0.655196	-0.294933
-0.105032	2.82666	0.051625	1.05215	0.747549	-0.0741482
-0.104726	2.05898	0.172017	0.63143	0.839902	0.146636
-0.104421	2.74302	0.413431	0.210715	0.333143	0.418766
-0.104115	3.42705	0.193808	-0.210001	-0.173616	0.690896
-0.10381	4.53451	0.075037	-0.0164001	-0.216063	0.803856
-0.103504	5.64196	0.232888	0.1772	-0.25851	0.916815
-0.103198	5.2977	0.206324	0.3708	-0.300956	1.02977
-0.102893	4.95343	0.179761	0.564401	-0.343403	1.14273
-0.102587	4.57137	0.0912453	0.492192	-0.417678	1.17739
-0.102282	4.1893	0.00272989	0.419982	-0.491953	1.21205
-0.101976	3.80723	0.144733	0.347773	-0.940673	1.00025
-0.101671	3.42516	0.286736	0.275564	-0.79028	0.788452
-0.101365	3.58749	0.376872	0.498698	-0.550021	0.740958
-0.10106	3.74981	0.467008	0.721833	-0.908874	0.693464
-0.100754	3.91214	0.418834	0.944968	-0.893282	0.645969
-0.100448	4.07446	0.370659	1.1681	-0.87769	0.598475
-0.100143	2.88053	0.327527	1.41929	-0.631814	0.262003
-0.0998372	1.6866	0.284395	1.67049	-0.385938	-0.0744691
-0.0995317	1.94438	0.241262	1.35462	-0.140062	-0.277443
-0.0992261	2.20217	0.19813	1.03875	0.105814	0.0124969
-0.0989205	2.88337	0.0541463	0.711069	0.142001	0.292168
-0.0986149	3.56457	-0.0898377	0.383387	0.178187	0.571839
-0.0983094	2.79405	-0.0955106	0.0557053	0.214374	0.8053
-0.0980038	2.02354	-0.101184	-0.271976	0.250561	0.792303
-0.0976982	1.88815	0.037938	-0.130061	0.23058	0.351857
-0.0973927	1.75276	0.177059	0.0118537	0.2106	0.404325
-0.0970871	1.61737	0.258551	0.153769	0.19062	0.71352
-0.0967815	1.48198	0.063421	0.295684	0.17064	0.776258
-0.096476	2.28415	0.00660181	0.106814	0.240527	0.520654
-0.0961704	3.08633	0.226405	-0.0820565	0.310413	0.265051
-0.0958648	2.43679	0.273319	-0.270927	0.3803	0.240502
-0.0955592	1.78725	0.320233	-0.459797	0.450187	0.215953
-0.0952537	3.00033	0.337747	-0.316555	0.537421	0.339021
-0.0949481	4.2134	0.355261	-0.173313	0.624655	0.462089
-0.0946425	3.97475	0.372775	-0.0300713	0.711889	0.585157
-0.094337	3.73611	0.390289	0.113171	0.799123	0.708225
-0.0940314	3.92088	0.465433	0.575384	0.751557	0.579702
-0.0937258	4.10565	0.540576	1.0376	0.70399	0.451178
-0.0934203	4.29043	0.61572	0.93275	0.0573115	0.322654
-0.0931147	4.4752	0.690863	0.827903	-0.589367	0.194131
-0.0928091	4.87168	0.598881	0.705335	-0.769861	0.20809
-0.0925035	5.26816	0.506899	0.582767	-0.950356	0.22205
-0.092198	5.66464	0.414917	0.4602	-0.531738	0.236009
-0.0918924	6.06112	0.322934	0.337632	-0.11312	0.249969
-0.0915868	5.24784	0.230952	0.498595	-0.106391	0.248525
-0.0912813	4.43456	0.13897	0.659557	-0.0996628	0.247081
-0.0909757	5.07299	0.0642765	0.253459	-0.0929346	0.26104
-0.0906701	5.71143	-0.0104169	-0.152639	-0.0862064	0.275
-0.0903646	6.68255	-0.0199168	0.103572	0.29684	0.192205
-0.090059	7.65367	0.247205	0.359783	0.679885	0.355868
-0.0897534	7.17307	0.358728	0.615994	0.463819	0.42711
-0.0894478	6.69247	0.47025	0.872205	0.247752	0.0054369
-0.0891423	6.93773	0.503972	0.89214	0.361197	-0.174913
-0.0888367	7.18299	0.537695	0.912076	0.474643	-0.108806
-0.0885311	5.97654	0.571417	0.932012	0.228621	0.0343187
-0.0882256	4.77008	0.605139	0.951948	-0.0174017	0.177444
-0.08792	5.53327	0.638862	0.478659	-0.199769	0.510546
-0.0876144	6.29646	0.672584	0.0053699	-0.382135	0.843648
-0.0873089	5.60793	0.475788	0.0991416	-0.564502	0.930294
-0.0870033	4.91941	0.278992	0.192914	-0.746868	1.01694
-0.0866977	4.68455	0.278136	0.617471	-0.786946	0.76984
-0.0863921	4.44968	0.277281	1.04203	-0.827023	0.52274
-0.0860866	5.66653	0.276425	0.899524	-0.507633	0.522099
-0.085781	6.88339	0.27557	0.75702	-0.188242	0.521457
-0.0854754	6.85172	0.381734	0.87202	0.0827622	0.524184
-0.0851699	6.82006	0.487899	0.98702	0.353767	0.526912
-0.0848643	6.7884	0.380834	1.10202	0.265304	0.52964
-0.0845587	6.75674	0.273769	1.21702	0.176842	0.532368
-0.0842532	6.81581	0.0111042	0.623193	-0.00897694	0.550499
-0.0839476	6.87488	0.0250614	0.0293667	-0.194796	0.56863
-0.083642	6.93395	0.113937	0.380641	-0.140969	0.586761
-0.0833364	6.99302	0.202813	0.731916	0.51197	0.604893
-0.0830309	6.45099	0.254229	0.938473	0.500269	0.472839
-0.0827253	5.90896	0.305645	1.14503	0.1291	0.340786
-0.0824197	5.36693	0.357062	1.35158	-0.361892	0.208732
-0.0821142	4.8249	0.408478	1.55814	-0.852883	0.0766785
-0.0818086	4.94824	0.459895	1.83558	-0.699828	0.196217
-0.081503	5.07158	0.511311	2.11302	-0.546774	0.315755
-0.0811975	5.19491	0.562727	1.44536	-0.39372	0.512311
-0.0808919	5.31825	0.614144	0.777695	-0.240665	0.955324
-0.0805863	5.57013	0.671323	0.798923	0.115526	1.31041
-0.0802807	5.82201	0.728503	0.82015	0.471717	1.17258
-0.0799752	6.07388	0.555164	0.841378	0.468441	0.772888
-0.0796696	6.32576	0.381825	0.862606	0.465165	0.866112
-0.079364	5.79129	0.364085	1.14374	0.694044	1.14418
-0.0790585	5.25682	0.346346	1.42487	0.922924	0.929331
-0.0787529	4.72235	0.466918	1.13894	0.912158	0.47316
-0.0784473	4.18788	0.58749	0.853007	0.302281	0.263447
-0.0781418	4.30366	0.560386	1.01895	0.235349	0.141021
-0.0778362	4.41944	0.533282	1.1849	0.527884	0.0185941
-0.0775306	4.53522	0.506178	1.35085	0.580774	-0.0884286
-0.077225	4.65099	0.479074	1.51679	0.633665	-0.195451
-0.0769195	3.95018	0.495193	1.222	0.461888	-0.0149407
-0.0766139	3.24937	0.511311	0.927212	0.290112	0.16557
-0.0763083	2.54856	0.527429	0.632422	0.118334	0.346081
-0.0760028	1.84774	0.543548	0.337632	-0.0534425	0.526591
-0.0756972	3.7725	0.541567	0.407407	0.0872674	0.654634
-0.0753916	5.69725	0.539586	0.477182	0.227977	0.782676
-0.0750861	5.20248	0.520316	0.546957	0.34622	0.50509
-0.0747805	4.7077	0.501046	0.616732	0.464462	-0.018952
-0.0744749	4.66659	0.709413	0.509301	0.575216	-0.409497
-0.0741693	4.62547	0.641158	0.401869	0.326503	-0.307127
-0.0738638	4.58436	0.497984	0.294438	-0.0794778	0.211139
-0.0735582	4.54325	0.354811	0.187006	0.113654	0.729405
-0.0732526	3.88213	0.345626	0.380826	0.246875	0.77016
-0.0729471	3.22101	0.336441	0.574646	0.0206275	0.318001
-0.0726415	2.5599	0.327257	0.201405	0.0190482	0.389564
-0.0723359	1.89878	0.318072	-0.171836	0.616581	0.461126
-0.0720304	3.23377	0.455843	0.0692382	1.11676	0.286231
-0.0717248	4.56877	0.593613	0.310313	1.01782	0.111337
-0.0714192	5.90376	0.656466	0.551387	0.69422	0.182899
-0.0711137	7.23875	0.442696	0.792462	0.370617	0.254461
-0.0708081	7.38289	0.31465	0.878481	0.398759	0.163645
-0.0705025	7.52702	0.186604	0.9645	0.426901	0.0728276
-0.0701969	7.67115	0.271788	0.483458	0.455043	0.228468
-0.0698914	7.81528	0.356972	0.00241661	0.483185	0.384108
-0.0695858	7.62673	0.410459	-0.206908	0.923216	0.431924
-0.0692802	7.43818	0.463947	-0.416234	1.36325	0.479739
-0.0689747	7.24962	0.517434	-0.0584981	1.20417	0.527554
-0.0686691	7.06107	0.570922	0.299237	1.04509	0.575369
-0.0683635	6.65325	0.543728	0.249398	0.859795	0.502523
-0.068058	6.24542	0.516534	0.199559	0.674503	0.429677
-0.0677524	7.1381	0.627651	0.71678	0.826212	0.603288
-0.0674468	8.03077	0.738768	1.234	0.977921	0.7769
-0.0671412	8.98393	0.656826	0.498964	1.15958	0.750264
-0.0668357	7.51757	0.574884	-0.236074	0.981782	0.723629
-0.0665301	6.59559	0.631253	-0.368609	0.983713	0.696993
-0.0662245	7.12534	0.687622	-0.501145	1.58476	0.670358
-0.065919	6.52613	0.608561	-0.0415158	1.93276	0.791019
-0.0656134	5.92692	0.5295	0.985174	1.56182	0.911681
-0.0653078	6.87016	0.773166	1.12583	1.03362	1.03234
-0.0650023	7.81339	1.01683	1.26649	0.505417	1.153
-0.0646967	8.12151	0.900311	1.31264	0.621262	1.00667
-0.0643911	8.42962	0.783791	1.35878	0.737105	0.860336
-0.0640855	8.73773	0.52896	1.40493	0.85295	0.714002
-0.06378	9.04584	0.274129	1.45108	0.968793	0.567667
-0.0634744	8.78687	0.310328	1.20188	0.85997	0.572802
-0.0631688	8.52791	0.346526	0.952686	0.751147	0.577937
-0.0628633	8.26895	0.382725	1.23511	0.642324	0.747376
-0.0625577	8.00998	0.418924	1.51753	0.533501	0.670358
-0.0622521	7.93248	0.4119	1.54005	0.574456	0.480381
-0.0619466	7.85498	0.404876	0.995511	0.615411	0.701165
-0.061641	7.77748	0.397853	0.769942	0.656366	1.153
-0.0613354	7.69998	0.390829	1.48947	0.69732	1.19408
-0.0610298	7.83324	0.377953	1.76451	0.502609	1.12797
-0.0607243	7.9665	0.365076	1.47249	0.307898	1.06187
-0.0604187	8.09977	0.360844	1.55851	0.113186	0.970086
-0.0601131	8.23303	0.356612	1.64453	-0.0815258	0.878306
-0.0598076	8.15458	0.291868	1.76599	-0.0665479	0.714643
-0.059502	8.07614	0.365436	1.88745	-0.0515699	0.55098
-0.0591964	7.99769	0.525448	2.00891	-0.036592	0.798079
-0.0588909	7.91925	0.408838	2.13037	-0.0216146	1.04518
-0.0585853	7.00153	0.344095	1.76156	-0.019742	1.03042
-0.0582797	6.08381	0.417663	1.39275	-0.0178699	1.01566
-0.0579741	6.61781	0.396142	1.591	-0.0159979	0.677418
-0.0576686	7.1518	0.374621	1.78925	-0.0141253	0.914248
-0.057363	7.20189	0.396322	1.66853	-0.0571866	0.940562
-0.0570574	7.25199	0.418023	1.5478	-0.100248	0.966877
-0.0567519	7.30208	0.439724	1.42708	0.306025	1.02913
-0.0564463	7.35217	0.461425	1.30636	-0.00663662	1.09139
-0.0561407	8.71741	0.436032	1.21591	-0.203454	0.921549
-0.0558352	10.0826	0.410639	1.12546	0.318663	0.751708
-0.0555296	9.99617	0.385246	1.03501	0.391446	0.99263
-0.055224	9.90969	0.359853	0.944564	0.464228	1.23355
-0.0549184	10.4583	0.369038	0.854115	0.791634	1.14073
-0.0546129	11.007	0.378223	0.763666	1.11904	1.04791
-0.0543073	11.5556	0.387407	0.673217	1.44645	0.970487
-0.0540017	12.1043	0.396592	0.582767	1.77385	0.893068
-0.0536962	11.9119	0.418023	0.493795	1.28871	0.829769
-0.0533906	11.7196	0.439454	0.404823	0.803569	1.01293
-0.053085	11.5273	0.616485	0.670263	-0.0859723	1.28851
-0.0527795	11.3349	0.516894	0.368643	-0.256579	1.15332
-0.0524739	11.2333	0.515273	0.0788367	-0.142607	1.05408
-0.0521683	11.1317	0.513652	0.356091	-0.0286355	0.954843
-0.0518627	12.4819	0.494743	0.527021	0.13027	0.82993
-0.0515572	13.832	0.475833	1.26501	0.289175	0.705016
-0.0512516	13.6217	0.561827	1.55187	0.229966	0.612835
-0.050946	13.4114	0.647821	1.83872	0.170757	0.520654
-0.0506405	13.2011	0.733815	1.59395	0.111547	0.674931
-0.0503349	12.9908	0.819809	1.34919	0.0523386	0.829207
-0.0500293	13.4156	0.905804	1.52971	-0.00687075	0.613798
-0.0497238	13.8405	0.991798	1.71024	-0.0660796	0.398389
-0.0494182	14.2653	1.07779	1.89077	-0.125289	0.593741
-0.0491126	14.6901	1.16379	2.0713	-0.184498	0.789094
-0.048807	14.7142	1.01566	2.08496	-0.065846	0.886891
-0.0485015	14.7383	0.867534	2.09862	0.0528064	0.984687
-0.0481959	14.7625	0.719408	2.11228	0.171459	1.08248
-0.0478903	14.7866	0.571282	2.12594	0.290112	1.18028
-0.0475848	14.8107	0.535534	1.99783	0.678364	1.30375
-0.0472792	14.8348	0.499785	1.86973	1.06662	1.42722
-0.0469736	14.8589	0.694555	1.74162	1.45487	1.55069
-0.0466681	14.883	0.889325	1.61352	1.84312	1.67416
-0.0463625	14.3017	0.843312	1.8581	1.56018	1.69341
-0.0460569	13.7204	0.797298	2.10268	1.27724	1.71267
-0.0457513	13.1392	0.751284	2.34726	0.994303	1.73192
-0.0454458	12.5579	0.705271	2.59185	0.711362	1.75118
-0.0451402	10.2528	0.731294	2.54108	0.817845	1.54451
-0.0448346	7.9476	0.757317	2.49032	0.924328	1.33785
-0.0445291	7.39659	0.783341	2.12059	1.07574	1.37764
-0.0442235	9.74902	0.809364	2.31791	1.22716	1.41743
-0.0439179	11.6931	0.764791	2.33213	0.831887	1.41486
-0.0436124	13.6373	0.720218	2.34634	1.15555	1.4123
-0.0433068	15.7629	0.511401	2.04158	1.47921	1.65619
-0.0430012	17.8885	0.579206	2.30388	1.08394	1.90008
-0.0426956	18.0179	0.603789	2.36535	0.808484	1.67159
-0.0423901	18.1474	0.49006	1.85976	0.533033	1.4431
-0.0420845	18.2769	0.471421	1.42505	0.212648	1.46108
-0.0417789	18.4064	0.452781	1.5574	-0.107737	1.47905
-0.0414734	17.4584	0.383536	1.4077	-0.0452514	1.32501
-0.0411678	16.5105	0.31429	1.82506	0.0172343	1.17097
-0.0408622	17.982	0.245044	1.95889	0.07972	1.2634
-0.0405567	19.4536	0.175799	2.09271	0.142205	1.35582
-0.0402511	19.8666	0.25639	1.83669	-0.169755	1.23772
-0.0399455	20.2796	0.336982	1.58066	-0.481714	1.11963
-0.0396399	20.6927	0.417573	1.32464	-0.434206	1.4123
-0.0393344	21.1057	0.498164	1.06861	-0.386699	1.70497
-0.0390288	21.4204	0.650793	1.36192	-0.584453	1.68699
-0.0387232	21.7351	0.803421	1.65524	-0.782207	1.66902
-0.0384177	22.0499	0.956049	1.62958	-0.785249	1.65105
-0.0381121	22.3646	1.10868	2.17098	-0.069356	1.63308
-0.0378065	22.8608	1.01926	2.06263	-0.0723987	1.53809
-0.037501	23.357	0.929846	1.95427	-0.0754409	1.4431
-0.0371954	21.4336	0.84043	1.84592	-0.0335498	1.34812
-0.0368898	19.5103	0.751014	1.73756	0.00834131	1.25313
-0.0365842	18.1866	0.68411	2.257	0.00260735	1.22818
-0.0362787	16.863	0.617206	2.20937	-0.00312614	1.20323
-0.0359731	16.9911	0.550301	2.48072	-0.00886011	1.435
-0.0356675	17.1191	0.483397	2.75207	-0.0145936	1.25602
-0.035362	18.457	0.566329	2.99979	-0.297417	0.964069
-0.0350564	19.7948	0.649262	3.24751	-0.58024	1.08289
-0.0347508	19.6809	0.732195	3.24714	-0.81813	1.57139
-0.0344453	19.567	0.815127	2.67971	-1.05602	1.64913
-0.0341397	19.8539	0.909586	2.36185	-1.66648	1.72687
-0.0338341	20.1407	1.00404	2.04398	-1.55801	1.55815
-0.0335286	20.4276	1.0985	2.63578	-1.01518	1.50239
-0.033223	23.6178	1.19296	3.22757	-0.472353	1.44663
-0.0329174	32.1008	1.11453	3.54765	-0.00441313	1.50384
-0.0326118	43.4873	1.0361	3.86773	0.463526	1.56104
-0.0323063	51.6073	0.95767	4.15237	0.571999	1.61824
-0.0320007	54.8884	0.87924	4.43701	0.68047	1.67544
-0.0316951	53.9654	0.76173	5.07237	0.758051	1.90208
-0.0313896	50.1391	0.644219	5.14066	0.835631	2.12872
-0.031084	47.6435	0.535353	4.96087	0.913212	2.35537
-0.0307784	45.1479	0.426488	4.78108	0.990792	2.58201
-0.0304729	43.6201	0.441525	4.95571	0.589083	2.74703
-0.0301673	42.0923	0.594874	5.13033	0.187373	2.91206
-0.0298617	42.0162	0.843312	5.26951	-0.169403	3.07709
-0.0295561	41.9401	0.815127	5.40869	-0.52618	3.24211
-0.0292506	42.6428	0.680328	6.98767	-1.90894	3.37505
-0.028945	43.3455	0.822151	7.9996	-2.57276	3.50799
-0.0286394	44.0482	0.886173	8.58622	-2.80222	3.64092
-0.0283339	44.7509	0.811885	10.496	-3.03169	3.77386
-0.0280283	44.2741	0.694375	12.772	-2.34002	4.03002
-0.0277227	43.7973	0.853487	15.048	-1.64835	4.28619
-0.0274172	43.3205	1.00395	16.6978	-0.357562	4.2959
-0.0271116	42.8436	0.877799	17.7807	0.933221	4.3056
-0.026806	43.3205	0.948215	17.1027	1.93194	4.61303
-0.0265004	43.7973	1.01863	15.1015	2.93065	4.92046
-0.0261949	44.2741	1.07176	12.8641	3.5699	4.98143
-0.0258893	44.7509	1.12489	10.6267	4.20915	5.04241
-0.0255837	44.7136	1.22412	9.54701	5.10302	5.16499
-0.0252782	44.6762	1.32335	8.46735	5.99689	5.28758
-0.0249726	46.0906	1.68191	7.38768	6.17183	5.47178
-0.024667	47.505	2.04048	6.30801	6.34676	5.16307
-0.0243615	48.6094	2.39472	5.3583	6.2858	4.58864
-0.0240559	49.7138	2.47234	4.40858	6.22484	4.50713
-0.0237503	50.8182	2.21571	4.40397	6.16387	4.36401
-0.0234447	51.9225	1.68245	4.39935	6.10291	4.22088
-0.0231392	53.2991	1.32497	3.96944	5.00847	4.22923
-0.0228336	54.6757	0.967485	3.53953	3.91404	4.23757
-0.022528	56.0523	0.731024	3.67668	2.86454	3.99946
-0.0222225	57.4289	0.494563	3.81383	1.81504	3.76134
-0.0219169	58.3631	0.472411	3.49689	0.12243	3.89741
-0.0216113	59.2974	0.45026	3.17995	-0.851245	4.03347
-0.0213058	60.2316	0.428108	2.86301	-2.12448	4.04631
-0.0210002	61.1659	0.405957	2.54607	-3.39771	4.05914
-0.0206946	62.8563	0.542287	2.78437	-4.44627	4.10792
-0.020389	64.5466	0.678617	3.02268	-3.81732	4.1567
-0.0200835	66.237	0.814947	3.26098	-3.41304	4.94485
-0.0197779	67.9274	0.951277	3.49929	-3.00875	5.733
-0.0194723	68.3739	1.08184	3.58697	-2.48465	5.91784
-0.0191668	68.8205	1.21241	3.67465	-1.96054	6.10269
-0.0188612	70.7188	1.49858	3.76233	-1.43643	6.41076
-0.0185556	72.6171	1.50812	3.85001	-0.912326	6.71883
-0.0182501	75.7554	1.41393	3.93769	0.630271	6.89084
-0.0179445	78.8937	1.31975	4.02537	2.17287	7.06284
-0.0176389	79.6124	1.20827	4.11305	2.99653	7.80992
-0.0173333	80.3312	1.09679	4.20073	3.82019	8.55699
-0.0170278	82.7952	1.24654	4.28066	4.69663	9.26283
-0.0167222	85.2591	1.39629	4.36059	5.57307	9.96866
-0.0164166	90.1426	1.2867	4.44051	6.4495	10.428
-0.0161111	95.0261	1.17711	4.52044	7.32594	10.8874
-0.0158055	98.4881	1.02719	4.49405	7.24379	11.3596
-0.0154999	101.95	1.15388	4.46765	7.16165	11.8319
-0.0151944	105.412	1.12498	5.38635	7.07951	12.0576
-0.0148888	108.874	1.09607	6.30506	6.99736	12.2834
-0.0145832	111.886	0.981442	6.6508	7.60045	12.8891
-0.0142776	114.898	0.866814	6.99653	8.20354	13.4948
-0.0139721	119.362	1.02881	7.34227	8.0877	14.2237
-0.0136665	123.826	1.1908	7.68801	7.97186	14.9527
-0.0133609	129.832	1.19719	7.12408	7.97584	15.2221
-0.0130554	135.839	1.20359	6.56016	7.97981	15.4915
-0.0127498	141.845	1.20998	6.5633	7.57939	16.1717
-0.0124442	147.851	1.21637	6.56644	7.8979	16.8518
-0.0121387	156.16	1.25014	7.01998	8.57893	17.3593
-0.0118331	164.468	1.28391	7.47351	9.25995	17.8668
-0.0115275	172.142	1.30039	7.35999	9.9859	18.3744
-0.0112219	181.267	1.31686	7.24647	10.7119	18.8819
-0.0109164	194.959	1.47165	6.95574	11.1907	19.7899
-0.0106108	211.555	1.34982	6.66501	11.6695	20.6979
-0.0103052	232.899	1.22799	7.31938	12.1483	22.068
-0.00999967	259.081	1.38278	7.97375	12.6271	23.931
-0.0096941	294.33	1.39493	8.3062	12.6641	26.1561
-0.00938853	342.16	1.40709	8.63865	12.7011	28.3811
-0.00908296	403.54	1.43654	8.97109	13.0975	30.5291
-0.00877739	460.08	1.46598	9.30354	13.494	32.9235
-0.00847182	481.87	1.49543	9.96677	14.1675	35.9085
-0.00816625	467.851	1.52487	10.63	14.8411	39.3863
-0.00786068	438.317	1.55432	11.2932	16.2335	43.4597
-0.00755511	410.234	1.58376	11.9565	17.626	47.7796
-0.00724954	394.439	1.74666	12.8548	19.1933	51.8693
-0.00694397	391.225	1.90955	13.7531	20.7606	54.8088
-0.0066384	401.106	2.08973	15.2184	22.8521	56.2952
-0.00633283	419.699	2.26991	16.6838	26.1418	56.9602
-0.00602726	446.275	2.25992	18.0901	30.3302	56.6393
-0.00572169	477.691	2.52655	19.4964	34.5186	55.8254
-0.00541612	516.002	2.77588	22.2849	37.9881	55.7304
-0.00511055	561.088	3.02522	25.0734	40.7386	56.7856
-0.00480498	618.007	3.11248	28.7007	43.8486	58.67
-0.00449941	687.507	3.19973	33.2731	46.9586	61.7045
-0.00419384	773.823	3.4253	38.7552	50.9523	65.9713
-0.00388827	882.399	3.65086	44.8043	56.1442	71.3882
-0.0035827	1016.62	3.71507	52.2474	60.8419	78.099
-0.00327713	1176.98	3.77927	60.6356	64.3413	85.96
-0.00297156	1370.6	4.13738	66.035	65.9535	95.4024
-0.00266599	1611.64	4.4955	67.4649	66.8468	106.981
-0.00236042	1934.27	4.85469	66.7831	68.1162	120.731
-0.00205485	2383.68	5.49051	66.1013	70.5838	136.946
-0.00174928	3038.39	6.46058	66.1638	74.3694	156.508
-0.00144371	4011.51	7.43064	68.3055	79.3533	180.836
-0.00113814	5475.67	8.74073	72.4438	85.5054	210.688
-0.00083257	7502.14	10.5118	77.9051	92.8558	247.934
-0.000527	9541.3	12.5077	85.6584	101.105	296.229
-0.00022143	10302	14.9646	95.4908	111.031	362.434
8.41402e-05	9425.71	16.8683	107.869	124.066	451.754
0.00038971	7570.97	17.3889	121.949	141.654	563.584
0.00069528	5569.37	16.8721	138.887	165.442	691.023
0.00100085	3975.22	15.8943	159.417	199.535	800.224
0.00130642	2856.98	14.6514	183.278	249.175	853.685
0.00161199	2117.17	13.6851	210.731	319.186	852.76
0.00191756	1624.02	12.8802	241.87	416.395	807.31
0.00222313	1290.56	12.3519	276.599	542.123	717.332
0.0025287	1047.98	12.2484	316.836	677.551	596.854
0.00283427	864.429	12.7905	365.2	792.129	475.882
0.00313984	715.236	13.8973	430.174	870.911	373.395
0.00344541	596.046	15.2807	522.556	936.512	292.431
0.00375098	500.326	17.5631	649.978	1008.25	229.131
0.00405655	426.864	20.6755	811.99	1111.87	181.439
0.00436212	368.646	24.6292	1011.81	1253.5	146.769
0.00466769	324.946	29.5972	1253.02	1383.86	120.807
0.00497326	289.857	35.6788	1513.69	1430.15	100.857
0.00527883	265.414	43.5124	1689.86	1374.6	85.6721
0.0055844	247.746	53.778	1700.53	1262.36	73.5269
0.00588997	236.852	67.6397	1582.1	1143.18	64.1748
0.00619554	229.769	86.8264	1409.34	1043.38	56.4966
0.00650111	233.332	113.851	1242.83	966.82	50.2972
0.00680668	245.939	150.418	1109.12	899.459	45.5354
0.00711225	271.126	197.221	1007.73	820.356	41.9237
0.00741782	309.168	255.514	924.177	722.948	39.5026
0.00772339	345.757	326.071	840.624	618.591	37.5744
0.00802896	347.476	405.041	747.337	525.437	36.7143
0.00833453	313.385	472.301	654.049	449.297	37.0042
0.0086401	259.605	492.202	565.794	387.057	37.8179
0.00894567	205.825	462.955	486.046	334.164	39.1244
0.00925124	162.026	410.45	415.854	288.759	39.9176
0.00955681	130.809	346.234	356.437	249.824	39.5605
0.00986238	110.328	279.943	306.719	215.626	38.3255
0.0101679	96.6214	218.724	265.884	185.023	36.269
0.0104735	85.6069	167.763	232.635	158.464	33.6631
0.0107791	77.4958	130.54	205.244	135.5	30.5642
0.0110847	70.5643	104.049	182.32	117.089	27.1316
0.0113902	65.0844	84.8413	163.743	102.752	23.9455
0.0116958	60.4211	70.0946	149.82	91.2453	21.2471
0.0120014	55.7579	58.7595	140.623	82.8544	19.0417
0.0123069	50.8678	50.1878	134.35	77.708	17.1928
0.0126125	45.9777	43.5524	130.157	75.4373	15.8368
0.0129181	42.63	38.1042	127.735	73.7508	15.138
0.0132236	39.2824	33.4859	126.637	70.6264	14.4392
0.0135292	37.1748	29.6283	123.967	65.5249	13.6763
0.0138348	36.5188	26.4161	118.084	60.4235	12.9133
0.0141404	33.6853	24.126	109.827	55.9511	12.5611
0.0144459	30.8518	22.4813	101.569	51.4787	12.2089
0.0147515	28.3208	21.096	94.2625	48.1858	11.7643
0.0150571	27.2415	20.1717	88.2791	44.8929	11.3197
0.0153626	25.9807	19.697	82.1776	40.881	10.7518
0.0156682	26.1716	19.8677	76.6431	36.8692	10.184
0.0159738	24.941	20.6463	72.101	33.8684	9.56223
0.0162793	23.7105	21.7016	67.5589	30.8675	8.94047
0.0165849	23.478	22.0999	63.6192	28.5857	8.31872
0.0168905	21.7937	21.2996	59.6796	26.3038	7.69696
0.0171961	19.2211	19.6985	56.2679	24.5461	7.1734
0.0175016	18.1002	17.8208	52.8563	22.7884	6.64983
0.0178072	16.1627	15.9143	50.0116	20.6713	6.70134
0.0181128	14.2251	14.0078	47.167	18.5541	6.75285
0.0184183	12.3784	12.0927	44.8422	17.7401	6.51939
0.0187239	11.9833	10.6385	42.5174	16.926	6.28592
0.0190295	10.7716	9.41495	40.1926	15.7525	6.29892
0.019335	9.55999	8.46798	37.8677	14.5789	6.31192
0.0196406	7.57711	7.75152	35.8914	13.5627	6.24533
0.0199462	5.59423	7.03507	33.9151	12.5464	6.17874
0.0202518	5.21429	6.18031	31.9388	12.2491	5.98892
0.0205573	6.28607	5.60217	29.9625	11.9517	5.79911
0.0208629	5.72466	5.19691	28.9431	11.3549	5.91993
0.0211685	5.16325	4.79166	27.9237	10.758	6.04075
0.021474	4.69258	4.4037	26.9043	10.5205	5.91512
0.0217796	4.2219	4.01573	25.8849	10.2831	5.78948
0.0220852	3.3883	3.79341	25.6231	9.60865	5.82414
0.0223907	2.5547	3.57108	25.3614	8.93418	5.8588
0.0226963	0.904503	3.34876	24.5326	8.25971	5.647
0.0230019	0.706026	3.12643	23.7038	7.58524	5.4352
0.0233075	1.65683	3.10005	22.3552	7.72706	5.32352
0.023613	2.60763	3.07367	21.0065	7.86888	5.21185
0.0239186	2.19744	3.04728	20.225	8.01071	5.2234
0.0242242	1.78725	3.0209	19.4434	8.15253	5.23495
0.0245297	1.30146	2.99452	18.845	7.71209	5.29015
0.0248353	0.815662	2.96813	18.2466	7.27164	5.34534
0.0251409	0.329866	2.94175	17.6481	7.55014	5.15408
0.0254464	-0.155931	2.91537	17.0497	7.82863	4.96282
0.025752	-1.24661	2.78525	16.782	7.50052	4.54051
0.0260576	-2.33729	2.65513	16.5144	7.17242	4.11819
0.0263632	-1.97625	2.52502	16.2467	7.20378	3.57265
0.0266687	-1.61521	2.3949	15.9791	7.23514	3.02711
0.0269743	-1.63222	2.21724	16.006	7.19629	2.7845
0.0272799	-1.64923	2.03958	16.033	7.15744	2.54189
0.0275854	-0.758923	1.86191	15.4928	7.11859	2.40198
0.027891	-1.32033	1.68425	14.9527	7.07974	2.75498
0.0281966	-3.39394	1.64202	14.8734	6.629	2.73572
0.0285021	-4.01583	1.59979	14.794	6.17826	2.22355
0.0288077	-4.09334	1.55756	14.7146	5.72753	1.8038
0.0291133	-4.17084	1.51533	14.6352	5.27679	1.38406
0.0294189	-5.07249	1.39457	14.3846	5.34278	0.861619
0.0297244	-5.97414	1.27382	14.1339	5.40878	0.832096
0.03003	-6.87579	1.13578	13.8832	6.673	1.06957
0.0303356	-7.77745	1.27436	13.6325	7.93722	1.30704
0.0306411	-10.4635	1.54261	13.4528	9.20144	1.506
0.0309467	-13.1496	1.81086	13.273	10.4657	1.21205
0.0312523	-15.7146	1.63536	13.0932	10.5317	1.07213
0.0315578	-13.9246	1.45986	12.9134	10.5977	0.932219
0.0318634	-8.76463	1.44788	12.6066	11.0482	1.36528
0.032169	-1.18517	1.43591	12.2998	11.4987	1.79835
0.0324746	5.91038	1.42393	11.993	11.9492	1.98496
0.0327801	11.5542	1.41195	11.6862	12.3997	2.17157
0.0330857	13.9317	1.35387	11.7693	12.2211	2.19644
0.0333913	12.9218	1.29579	11.8524	12.0425	2.22131
0.0336968	9.52266	1.23771	11.3684	11.864	2.24618
0.0340024	7.57522	1.17963	10.8844	11.6854	2.27105
0.034308	7.49536	1.19719	10.4166	11.4076	2.4384
0.0346135	7.41549	1.21475	9.94887	11.1298	2.60575
0.0349191	7.33563	0.955689	9.48111	10.1331	2.36234
0.0352247	7.25577	0.696626	9.01336	9.13638	2.11894
0.0355303	6.35931	0.734356	8.86458	8.18459	1.97565
0.0358358	4.01114	0.772085	8.71581	7.2328	1.83237
0.0361414	2.38883	0.948125	8.28349	5.56207	1.93554
0.036447	0.766516	1.12417	7.28412	3.89134	2.03871
0.0367525	0.0477448	1.15199	5.85577	3.1146	1.89607
0.0370581	-2.12274	1.17981	3.86035	2.33786	1.75342
0.0373637	-3.47664	1.03475	1.67591	2.28005	1.76481
0.0376692	-2.41101	1.16631	0.436572	2.22225	1.77621
0.0379748	-1.34538	1.25752	0.567631	2.47149	1.58479
0.0382804	-1.73146	1.07212	1.64379	2.72073	1.88628
0.0385859	-3.41804	0.886714	3.1925	2.25103	2.12616
0.0388915	-3.65291	0.977931	4.74121	1.78134	2.36604
0.0391971	-3.40008	1.03097	5.18534	2.33014	2.46471
0.0395027	-3.14726	0.807383	5.62946	2.87893	2.07048
0.0398082	-2.80371	0.618376	5.50652	3.7872	1.95351
0.0401138	-2.46015	0.429369	5.38358	4.69546	1.83654
0.0404194	-1.39074	0.0818806	5.33153	4.83237	1.82739
0.0407249	-0.321328	-0.265608	5.27948	4.96927	1.81825
0.0410305	-0.703632	-0.15206	5.79448	4.74671	1.83991
0.0413361	-1.08594	-0.0385113	6.30949	4.52415	1.36865
0.0416416	-1.7584	0.129425	6.88818	4.6971	1.0869
0.0419472	-2.43085	0.297361	7.46687	4.87005	0.805139
0.0422528	-3.01258	0.188675	7.10046	5.40246	0.739032
0.0425584	-3.59431	0.0799896	6.73405	5.93487	0.672925
0.0428639	-4.3575	0.0779185	6.41489	6.1902	0.719778
0.0431695	-3.66897	0.0758474	6.09573	6.44552	0.76663
0.0434751	-2.34532	0.212087	5.77658	6.34138	0.813483
0.0437806	-1.02167	0.348327	5.45742	6.23724	0.860336
0.0440862	-0.155457	0.280703	5.38635	6.4158	0.970086
0.0443918	0.710752	0.213078	5.31529	6.59437	1.07984
0.0446973	0.125245	0.162742	5.24422	6.05399	1.18959
0.0450029	-0.460261	0.112406	5.17315	5.51362	1.29934
0.0453085	-0.83406	0.134107	5.68096	4.90585	1.29099
0.0456141	-1.20786	0.432431	6.18877	4.29808	1.28265
0.0459196	-2.39825	0.575154	6.69657	4.40924	1.27431
0.0462252	-2.13692	0.717877	7.20438	4.52041	1.26596
0.0465308	-2.64304	0.592353	7.40355	4.89275	1.17418
0.0468363	-3.14915	0.466828	7.60273	5.26509	1.0824
0.0471419	-3.56454	0.341304	7.23484	4.91849	1.37058
0.0474475	-3.97992	0.215779	6.86695	4.57189	1.65875
0.047753	-3.12505	0.436032	6.74715	4.58476	1.72101
0.0480586	-2.27018	0.656286	6.62735	4.59764	1.29035
0.0483642	-1.41531	0.599917	6.50755	4.61051	1.01373
0.0486698	-0.560446	0.543548	6.38775	4.62338	0.737107
0.0489753	-1.29717	0.271068	6.25466	4.70178	0.814767
0.0492809	-2.0339	-0.00141227	6.12158	4.78018	0.892426
0.0495865	-2.77063	0.00272989	5.98849	4.85858	1.09331
0.049892	-3.50736	0.00687194	5.8554	4.93698	1.2942
0.0501976	-4.01725	0.0254215	5.95858	4.68586	1.41294
0.0505032	-4.52715	0.0439711	6.06177	4.43475	1.53167
0.0508087	-5.12778	0.200832	6.16495	4.18364	1.40395
0.0511143	-5.72841	0.357692	6.26814	3.93253	1.27623
0.0514199	-4.16138	0.316901	6.25245	3.76005	1.18076
0.0517255	-4.04608	0.27611	6.23676	3.58757	1.08529
0.052031	-4.23321	0.235319	6.22107	3.41509	0.989822
0.0523366	-4.42035	0.194528	6.20538	3.24261	0.894352
0.0526422	-4.63773	0.2373	6.47322	2.98027	0.916976
0.0529477	-3.40339	0.280072	6.74106	2.71792	0.9396
0.0532533	-2.25979	0.322844	6.76081	3.05469	1.20868
0.0535589	-1.11618	0.365616	6.2135	3.39145	1.47776
0.0538644	-0.883679	0.198761	6.12988	3.54849	1.67239
0.05417	-0.651177	0.0319048	6.04626	3.70552	1.86702
0.0544756	-0.418676	0.124382	5.96264	3.50309	1.48659
0.0547812	-0.186174	0.21686	5.87902	3.30065	1.10615
0.0550867	-0.513189	0.404426	5.29923	2.82862	1.20323
0.0553923	-0.840203	0.31537	5.28649	2.35658	1.3003
0.0556979	-1.16722	0.0880036	4.99022	2.24401	1.39737
0.0560034	-1.49423	0.137259	4.69396	2.13145	1.49445
0.056309	-1.41862	0.171116	4.47226	2.66363	1.14675
0.0566146	-1.34301	0.204974	4.81763	3.19581	0.799042
0.0569201	-1.2674	0.25612	4.84403	3.12887	1.02641
0.0572257	-1.19179	0.307266	4.87042	3.06194	1.25377
0.0575313	-0.874228	0.375701	4.63692	2.8677	1.13198
0.0578369	-0.556664	0.444137	4.40341	2.67346	1.0102
0.0581424	0.00285149	0.512572	4.16991	3.07832	0.888415
0.058448	-1.85716	0.581007	3.9364	3.48319	0.76663
0.0587536	-3.05937	0.628551	4.36742	3.54357	0.426629
0.0590591	-2.80985	0.676096	4.79843	3.60395	0.0866266
0.0593647	-2.31838	0.585329	4.28435	3.66433	0.321692
0.0596703	-1.82692	0.494563	3.77027	3.72471	0.556757
0.0599758	-0.881789	0.406677	3.92957	3.73267	0.627517
0.0602814	0.0633392	0.318792	4.08887	3.74062	0.698277
0.060587	-1.50179	0.507529	4.24817	3.38911	0.769037
0.0608926	-1.61521	0.696266	4.40747	3.0376	0.839797
0.0611981	-1.97247	0.584789	4.46913	2.85576	0.645488
0.0615037	-2.32973	0.473312	4.53078	2.67392	0.451178
0.0618093	-2.29381	0.379123	4.59243	2.13262	0.503325
0.0621148	-0.806179	0.284935	4.65409	1.59131	0.555473
0.0624204	1.04438	0.193628	4.39677	2.03854	0.304684
0.062726	1.44323	0.378943	4.13945	2.48576	0.053894
0.0630315	1.9328	0.564258	4.44919	2.93299	0.378171
0.0633371	2.42238	0.472951	4.75893	3.38022	0.702449
0.0636427	3.53952	0.338422	4.61237	3.32195	1.02159
0.0639483	3.20495	0.203893	4.4658	3.26368	1.34073
0.0642538	1.99329	0.190386	4.31924	3.2054	1.24912
0.0645594	0.781637	0.176879	4.17267	3.14713	1.1575
0.064865	1.62658	0.336261	3.6717	3.08886	1.23018
0.0651705	2.47153	0.495643	3.17072	3.03058	1.30287
0.0654761	4.04233	0.672314	3.2368	2.97231	1.1291
0.0657817	5.61313	0.572362	3.30289	2.91404	0.955324
0.0660872	7.62437	0.43063	3.36011	2.72213	0.992068
0.0663928	9.6356	0.288897	3.41733	2.53023	1.02881
0.0666984	12.1307	0.406497	3.47456	2.33833	0.819099
0.067004	16.0776	0.524098	3.53178	2.14642	0.609385
0.0673095	20.7201	0.520676	3.70714	2.15672	0.512632
0.0676151	26.8143	0.517254	3.8825	2.16702	0.415878
0.0679207	33.3923	0.375521	3.4908	1.81785	0.565582
0.0682262	39.9704	0.233788	3.0991	1.46868	0.715285
0.0685318	47.97	0.198671	3.18438	1.66433	0.962545
0.0688374	55.9696	0.163553	3.26966	1.85997	1.2098
0.0691429	63.9087	0.128434	3.35494	2.05562	1.22601
0.0694485	68.4604	0.0933164	3.44022	2.25127	1.24222
0.0697541	68.9443	0.0841317	3.25379	2.16983	1.25329
0.0700597	65.0731	0.074947	3.06735	2.08839	1.51082
0.0703652	59.8106	0.0657623	2.88091	2.36641	2.1329
0.0706708	54.5481	0.0565776	2.69448	2.64444	2.34421
0.0709764	48.8693	0.0699944	3.12563	3.00414	2.21128
0.0712819	43.1905	0.0834113	3.55679	3.36384	2.4891
0.0715875	37.6024	0.0968282	3.98795	2.95967	2.64884
0.0718931	32.0144	0.110245	4.4191	2.55551	2.56211
0.0721986	27.379	0.273499	4.23594	1.9716	2.20839
0.0725042	24.1953	0.436753	4.05278	2.58593	1.85467
0.0728098	20.9209	0.600007	3.90507	3.29012	1.732
0.0731154	17.6465	0.76326	3.75735	3.27538	1.60933
0.0734209	14.5233	0.716887	3.51807	2.56604	1.42249
0.0737265	11.4002	0.670513	3.84586	1.8567	1.23564
0.0740321	9.06333	0.60685	3.81923	1.70154	1.04879
0.0743376	8.17821	0.543187	3.7926	1.54638	0.86194
0.0746432	7.73164	0.652413	4.15583	1.84804	0.875338
0.0749488	5.83335	0.485018	3.952	2.1497	0.888736
0.0752543	3.29993	0.317622	3.74816	2.0919	1.12292
0.0755599	2.21823	0.426848	4.11139	2.03409	1.3571
0.0758655	2.25557	0.5087	3.9622	2.14853	1.40644
0.076171	2.2929	0.590552	3.813	2.26297	1.04502
0.0764766	3.23755	0.689693	4.05366	2.37741	1.02247
0.0767822	2.73049	0.788834	3.72726	2.49185	1.24639
0.0770878	2.67709	0.738138	3.29453	2.41907	1.20844
0.0773933	2.62369	0.687442	3.42887	2.34628	1.17049
0.0776989	3.68933	0.636745	3.23242	1.91403	1.17876
0.0780045	4.75496	0.586049	2.09087	1.48178	0.776258
0.07831	4.08155	0.666461	1.37609	1.29667	0.350012
0.0786156	3.40815	0.746872	1.60641	1.11155	0.663138
0.0789212	2.64401	0.827283	2.15571	1.2859	0.919784
0.0792267	1.87988	0.907695	2.705	1.46025	0.929973
0.0795323	3.15722	0.988106	3.49057	1.55971	0.940161
0.0798379	2.98284	1.06852	3.70908	1.65918	0.95035
0.0801435	2.41529	1.14893	3.6795	1.75864	0.945135
0.080449	1.84774	1.22934	3.64992	1.8581	0.939921
0.0807546	0.0633392	1.19683	3.50963	1.74272	0.912964
0.0810602	-1.72106	1.16433	3.36934	1.62735	0.886008
0.0813657	-1.8118	1.11453	3.79611	1.51197	0.859052
0.0816713	-1.90253	1.06474	4.22288	1.3966	0.832096
0.0819769	-1.25228	1.04087	4.02353	1.67064	1.03619
0.0822824	-0.602031	0.740389	3.82417	1.94469	1.24029
0.082588	-1.16155	0.733815	3.97922	2.21874	1.03363
0.0828936	-1.72106	0.727242	3.56722	2.49279	0.826961
0.0831992	-2.44692	0.855378	3.13306	2.46915	0.798721
0.0835047	-3.17278	0.983514	3.26597	2.44551	0.770481
0.0838103	-3.89864	0.835027	3.04446	2.42188	0.742241
0.0841159	-4.6245	0.686541	2.82295	2.39824	0.714002
0.0844214	-4.51864	0.699418	2.77865	2.5768	0.629282
0.084727	-4.41279	0.712294	2.73435	2.75537	0.544562
0.0850326	-4.12547	0.58686	2.69005	2.57446	0.459842
0.0853381	-1.41862	0.461425	2.64575	2.39356	0.375123
0.0856437	1.01603	0.453771	2.56379	2.14525	0.445883
0.0859493	1.03115	0.446118	2.48183	1.89695	0.516643
0.0862549	0.864809	0.438464	2.43531	1.64865	0.587403
0.0865604	0.698465	0.43081	2.3888	1.40034	0.658164
0.086866	1.6814	0.379934	2.1887	1.36173	0.698117
0.0871716	2.66433	0.329057	2.55567	1.32311	0.73807
0.0874771	2.4375	0.29547	3.13528	1.2845	0.531565
0.0877827	2.21067	0.261883	3.71489	1.24588	0.325061
0.0880883	2.31653	0.185794	3.75698	1.29714	0.166693
0.0883938	2.42238	0.386327	3.232	1.34839	0.0083251
0.0886994	1.31847	0.43126	2.49438	0.800527	0.0964143
0.089005	0.21456	0.476193	1.75676	0.252667	0.184504
0.0893106	-0.980083	0.572993	1.53894	0.169119	0.205844
0.0896161	-2.17472	0.669792	1.88819	0.0855703	0.227184
0.0899217	-2.64351	0.766592	1.91846	0.383956	0.248525
0.0902273	-3.11229	0.863392	1.94873	0.682343	0.269865
0.0905328	-3.21059	0.824762	1.96558	0.642792	0.2823
0.0908384	-3.30888	0.786132	1.98242	0.962709	0.294735
0.091144	-2.34863	0.747502	1.99927	1.43989	0.230153
0.0914495	-1.38838	0.708873	2.01611	1.31796	-0.0808873
0.0917551	-0.639836	0.670243	2.17472	1.00132	-0.222488
0.0920607	-2.31082	0.631613	2.33333	1.04415	0.128826
0.0923663	-4.07254	0.592983	2.49194	1.409	0.326104
0.0926718	-3.41473	0.554353	2.65055	1.77385	0.276925
0.0929774	-2.82875	0.536614	2.63933	2.08066	0.279091
0.093283	-3.69449	0.518875	2.62812	1.78836	0.281257
0.0935885	-4.40901	0.501136	2.6169	1.27139	0.252616
0.0938941	-3.67181	0.483397	2.60569	0.754424	0.223975
0.0941997	-3.17656	0.263954	2.20462	0.259922	0.45206
0.0945052	-2.68131	0.0445113	1.80355	0.364532	0.433688
0.0948108	-3.789	0.286105	1.96955	1.3079	0.276684
0.0951164	-4.8967	0.527699	2.13554	1.65216	0.612595
0.095422	-3.87218	0.529771	2.37315	1.25033	0.443877
0.0957275	-2.84766	0.531842	2.61077	0.848503	0.27516
0.0960331	-3.51681	0.533913	2.84838	0.768699	0.548012
0.0963387	-4.18596	0.535984	3.08599	0.688896	0.820864
0.0966442	-4.52242	0.656196	2.93375	1.14829	0.595667
0.0969498	-4.85889	0.776407	2.78151	1.60769	0.37047
0.0972554	-6.01195	0.619997	2.62927	2.06709	0.145273
0.0975609	-5.71329	0.463587	2.47703	2.52649	-0.0799246
0.0978665	-4.6623	0.501676	2.4385	2.32686	-0.194729
0.0981721	-3.61132	0.539766	2.39996	2.12723	-0.309534
0.0984777	-2.4696	0.439544	2.36143	1.92761	-0.424339
0.0987832	-1.32789	0.339323	2.3229	1.72798	-0.539144
0.0990888	-2.45448	0.357242	2.39069	1.67813	-0.263725
0.0993944	-3.58108	0.375161	2.45848	1.62829	0.0116947
0.0996999	-3.83059	0.39308	2.52627	1.57844	0.27171
0.100006	-2.62839	0.411	2.59406	1.52859	0.531726
0.100311	-2.46252	0.483307	2.30352	1.48249	0.627357
0.100617	-2.29665	0.555614	2.01297	1.43638	0.47653
0.100922	-3.24981	0.627921	2.28949	1.39028	0.294896
0.101228	-4.20297	0.700228	2.566	1.34417	0.359719
0.101533	-3.35661	0.599646	2.41722	0.968559	0.650462
0.101839	-2.51025	0.499065	2.26844	0.592944	0.44829
0.102144	-2.38974	0.398483	2.11966	0.576796	0.128024
0.10245	-2.26924	0.297902	1.97088	0.560648	-0.192242
0.102756	-2.55325	0.361564	2.48072	0.327322	-0.201869
0.103061	-2.83726	0.425227	2.99056	0.0939956	-0.211497
0.103367	-3.12127	0.48889	3.21687	0.220137	0.0253333
0.103672	-3.40528	0.552552	2.87611	0.346278	0.262163
0.103978	-3.901	0.512482	2.68894	0.479908	0.257671
0.104283	-4.39672	0.472411	1.9347	0.613538	0.253178
0.104589	-5.70903	0.432341	1.84204	0.769635	0.248685
0.104895	-5.56963	0.39227	2.69448	0.925732	0.244192
0.1052	-4.5796	0.445487	2.79969	0.976048	0.174876
0.105506	-3.58958	0.498705	2.33785	1.38583	0.10556
0.105811	-3.71859	0.551922	2.25405	1.59342	-0.0407737
0.106117	-3.8476	0.605139	2.17024	1.20189	-0.433565
0.106422	-3.73466	0.600727	1.87379	0.900223	-0.893105
0.106728	-3.62172	0.596315	1.57734	0.958028	-0.859731
0.107034	-3.50877	0.591902	1.28089	1.13566	-0.379653
0.107339	-3.39583	0.58749	0.984436	1.31328	0.100426
0.107645	-3.01447	0.476463	1.08965	1.16327	0.185145
0.10795	-2.63311	0.365436	1.19487	1.01326	0.269865
0.108256	-3.46152	0.254409	1.30008	1.20025	0.354585
0.108561	-4.28992	0.143382	1.4053	1.38724	0.439304
0.108867	-3.42466	0.0726959	1.4987	1.5218	0.508621
0.109173	-2.55939	0.00200951	1.59211	1.2969	0.577937
0.109478	-2.51072	0.207945	1.11845	1.49887	0.267298
0.109784	-2.46204	0.413881	0.64479	1.34137	-0.043341
0.110089	-1.41484	0.400284	0.718995	0.784847	-0.0523264
0.110395	-1.81936	0.386687	0.7932	0.587795	0.431603
0.1107	-1.40728	0.37309	0.867405	1.12466	0.535577
0.111006	-0.995205	0.359493	0.941611	1.0624	0.146636
0.111312	-1.56606	0.420815	1.18121	0.820419	-0.0985372
0.111617	-2.13692	0.482136	1.42081	0.937901	0.149204
0.111923	-2.70778	0.543458	1.6604	0.815739	0.612595
0.112228	-3.27864	0.604779	1.9	0.693576	0.583071
0.112534	-2.24655	0.576775	2.16618	0.747403	0.479097
0.112839	-1.21447	0.54877	2.43236	0.801229	0.375123
0.113145	-1.08972	0.520766	2.13148	0.855056	0.610027
0.113451	0.486757	0.492761	1.8306	0.908882	0.598475
0.113756	0.58127	0.522387	1.81324	1.14244	0.325061
0.114062	-0.775934	0.552012	1.79589	1.376	-0.19481
0.114367	-2.04241	0.581637	1.77854	1.2501	-0.622259
0.114673	-1.85716	0.611262	1.76119	1.12419	-0.556794
0.114978	-1.9082	0.565969	1.93655	1.09002	-0.391526
0.115284	-1.95924	0.520676	2.11191	1.05585	-0.226259
0.11559	-1.91954	0.475383	1.72021	0.662216	-0.338255
0.115895	-1.87984	0.430089	1.32851	0.268581	0.0426623
0.116201	-1.58307	0.488529	1.58657	-0.0651436	0.392773
0.116506	-1.2863	0.546969	1.84462	-0.398868	0.249969
0.116812	-0.989533	0.605409	2.10268	-0.13348	0.0301468
0.117117	-0.692763	0.663849	2.36074	0.131908	0.0567822
0.117423	-1.56039	0.646651	2.19055	0.328024	0.256708
0.117729	-2.42802	0.629452	2.02035	0.524139	0.456633
0.118034	-4.89859	0.612253	1.85016	-0.0810575	0.440909
0.11834	-7.36915	0.595054	1.67997	-0.686255	0.425184
0.118645	-7.60165	0.577855	1.36801	-0.834629	0.275962
0.118951	-6.38244	0.560656	1.05606	-0.38389	0.373197
0.119256	-5.16322	0.543458	1.15758	0.291515	0.609065
0.119562	-5.39572	0.526259	2.20421	0.607454	0.352018
0.119868	-3.87076	0.554263	2.02054	0.621262	0.212743
0.120173	-2.34579	0.582268	1.83687	0.635069	0.0734694
0.120479	-1.15351	0.610272	1.71227	0.62641	0.149845
0.120784	-2.38076	0.638276	1.58768	0.617751	0.226222
0.12109	-4.77241	0.47034	1.66391	0.601603	0.163965
0.121395	-5.71234	0.302404	1.74015	0.585455	0.101709
0.121701	-4.9586	0.134467	1.81638	0.20984	0.0394531
0.122007	-4.20486	-0.0334687	1.89262	-0.165776	-0.0228029
0.122312	-3.23941	0.0118245	2.02202	0.214988	0.139576
0.122618	-2.27396	0.0571178	2.15141	0.595752	0.301956
0.122923	-2.60901	0.102411	2.28081	0.617049	0.464335
0.123229	-2.94406	0.147704	2.41021	0.638345	0.626715
0.123534	-2.523	0.15842	2.52779	0.427486	0.260238
0.12384	-3.55367	0.169135	2.64538	0.216627	-0.106239
0.124146	-3.04188	0.179851	2.1959	0.365234	-0.226259
0.124451	-2.53009	0.190566	1.74642	0.513843	-0.346278
0.124757	-1.72815	0.194438	1.70452	0.496758	-0.160312
0.125062	-0.92621	0.19831	1.66262	0.479674	0.0256542
0.125368	-1.39452	0.202182	1.62072	0.46259	0.21162
0.125673	-3.31455	0.206054	1.57882	0.445506	0.397586
0.125979	-3.76774	0.218571	1.45422	1.07247	0.306288
0.126285	-2.76921	0.231087	1.32962	1.69943	0.21499
0.12659	-1.95215	0.243604	1.77208	1.48763	0.123692
0.126896	-1.13508	0.25612	2.21454	1.27584	0.0323932
0.127201	-1.42193	0.185073	1.78279	1.15953	-0.0357997
0.127507	-1.70878	0.114027	1.35103	1.04321	-0.103993
0.127812	-1.99562	0.181292	1.48634	0.926902	0.0742717
0.128118	-2.28247	0.248556	1.62164	0.81059	0.252536
0.128424	-2.59956	0.402265	1.76876	0.941412	0.230554
0.128729	-2.91665	0.555974	1.91588	1.07223	0.208572
0.129035	-2.11471	0.433061	2.02755	0.648877	0.186589
0.12934	-1.31277	0.310148	2.13923	0.22552	0.164607
0.129646	-1.21542	0.194168	2.44251	0.255943	0.20793
0.129951	-2.56979	0.0781887	2.17873	1.0053	0.251252
0.130257	-3.92416	0.10052	1.34789	1.15555	0.294575
0.130562	-3.82681	0.122852	1.08411	0.586859	0.337898
0.130868	-4.04702	0.364176	1.15112	0.63975	0.155301
0.131174	-4.26724	0.6055	1.21813	0.69264	-0.0272957
0.131479	-4.39672	0.43189	1.28513	0.700597	-0.209892
0.131785	-4.52621	0.258281	1.35214	0.708554	-0.392489
0.13209	-4.89764	0.313029	2.23429	0.577966	-0.387675
0.132396	-5.26908	0.367777	2.54939	0.447378	-0.382862
0.132701	-3.31171	0.422526	2.23836	0.676258	-0.378048
0.133007	-1.35435	0.477274	1.92732	0.905138	-0.373234
0.133313	-0.304316	0.500325	1.46271	1.13402	-0.224654
0.133618	-0.705996	0.523377	0.998095	1.3629	-0.0760736
0.133924	-0.291083	0.3332	0.533482	0.797953	0.0725067
0.134229	0.123828	0.143022	0.0688689	0.233008	0.221087
0.134535	0.314743	0.161752	0.706627	-0.0520382	0.26104
0.13484	0.505659	0.457103	1.34439	0.38185	0.300993
0.135146	0.605843	0.458544	1.41508	0.815739	0.340946
0.135452	0.706026	0.459985	1.48578	0.530693	0.380899
0.135757	0.927187	0.464307	1.76913	0.462824	0.508139
0.136063	-0.30337	0.468629	2.05247	0.394956	0.635379
0.136368	-0.717337	0.64584	2.08773	0.641622	0.736947
0.136674	-1.1313	0.546429	1.55593	0.888288	0.838514
0.136979	-0.263675	0.311589	1.27812	0.328024	1.14097
0.137285	0.603952	0.35337	1.00031	-0.23224	1.03266
0.137591	0.0198631	0.544988	1.25412	-0.837437	0.908953
0.137896	-0.564226	0.736607	1.50793	-0.723699	0.785243
0.138202	-0.649287	0.784151	1.5491	-0.295427	0.769358
0.138507	-0.734349	0.831696	1.59026	0.132844	0.753473
0.138813	0.72304	0.87924	1.63142	0.00693703	0.737588
0.139118	0.72871	0.926785	1.67259	-0.11897	0.721703
0.139424	1.17481	1.00567	1.83041	-0.329361	0.431121
0.13973	1.62091	1.08455	1.98824	-0.539753	0.140539
0.140035	1.97628	0.932908	2.46503	-0.360722	0.260719
0.140341	2.33165	0.78127	2.37477	0.537245	0.380899
0.140646	2.21823	0.707432	2.08367	0.978389	0.439465
0.140952	2.10482	0.633594	1.79257	0.700597	0.498031
0.141257	1.9914	0.329238	2.06853	0.87214	0.572
0.141563	1.87799	0.0248812	2.34449	1.04368	0.645969
0.141869	1.87421	-0.0259049	1.94707	1.34815	0.824554
0.142174	1.87042	-0.0766909	2.11671	1.65262	1.2496
0.14248	3.31836	0.103041	2.499	1.40292	1.44359
0.142785	4.7663	0.282774	2.88128	1.15321	1.39112
0.143091	5.85131	0.399113	2.85009	0.686321	1.08706
0.143396	6.93631	0.515453	2.25183	0.93837	1.02945
0.143702	9.62426	0.631793	1.65357	0.786017	0.98212
0.144008	13.7639	0.748133	1.62238	0.633665	0.688329
0.144313	16.8602	0.620627	1.51882	0.734063	0.758447
0.144619	19.9564	0.493122	1.41527	0.834461	1.23933
0.144924	25.4722	0.365616	1.34716	0.934859	1.61238
0.14523	30.9879	0.238111	1.27904	1.03526	1.73898
0.145535	34.5681	0.35265	1.76617	1.13566	2.09663
0.145841	36.6965	0.467188	2.25331	1.23605	2.45428
0.146147	36.6474	0.351209	2.74044	1.33645	2.79653
0.146452	34.1787	0.235229	3.22757	1.43685	3.13878
0.146758	29.8803	0.426127	2.69872	1.61027	3.73005
0.147063	25.5818	0.617025	2.16987	1.78368	4.32133
0.147369	19.6804	0.577405	2.20808	1.9571	4.67641
0.147674	13.779	0.537785	2.24629	2.13051	4.45643
0.14798	10.4787	0.541386	2.52078	2.64841	3.96945
0.148286	7.17827	0.544988	2.79526	3.16632	3.72893
0.148591	5.3296	0.410279	2.75078	4.08863	3.31384
0.148897	3.48092	0.27557	3.27335	4.292	2.89874
0.149202	1.98006	0.351569	3.8441	4.81809	2.47563
0.149508	0.479197	0.427568	4.41486	5.34419	2.05251
0.149813	0.43005	0.503567	5.02105	5.82535	1.55751
0.150119	0.380903	0.579566	5.62724	6.30651	0.81605
0.150425	0.210779	0.456743	6.31613	6.21852	0.37753
0.15073	0.0406561	0.33392	7.00502	6.13052	0.514076
0.151036	-0.129467	0.441615	7.69391	6.04253	0.311743
0.151341	-0.29959	0.549311	8.3828	5.95453	0.109411
0.151647	-0.348737	0.544628	8.82656	5.51082	0.181776
0.151952	-0.397883	0.539946	9.27031	5.0671	0.254141
0.152258	-0.44703	0.857989	8.76897	4.62338	0.326505
0.152564	-0.496177	1.17603	8.26762	4.17966	0.39887
0.152869	0.0595589	1.46238	7.24647	4.3051	0.404486
0.153175	0.615295	1.74873	6.22532	4.43054	0.410102
0.15348	1.17103	1.89676	6.14926	4.19651	0.415718
0.153786	1.72676	2.0448	6.07321	3.96248	0.421334
0.154091	1.14835	2.10099	5.64127	3.27163	0.0771599
0.154397	0.569929	2.15718	5.20933	2.58078	-0.267014
0.154703	-0.915813	2.21337	4.77739	2.48904	-0.0361207
0.155008	-0.949839	2.26955	4.34545	2.3973	0.194773
0.155314	-0.530201	2.12116	3.65361	2.53772	0.343513
0.155619	-1.56228	1.97276	2.96176	2.67814	0.492254
0.155925	-2.50363	1.82437	2.83698	2.45909	0.640995
0.15623	-1.99326	1.67597	2.7122	2.24004	0.789736
0.156536	-1.46777	1.47138	2.56231	2.12957	0.758768
0.156842	-0.942277	1.2668	2.41242	2.01911	0.727801
0.157147	0.399805	1.06221	2.26254	1.90865	0.94329
0.157453	0.290171	0.857629	2.11265	1.79819	1.15878
0.157758	0.392244	0.687622	1.92732	1.66526	1.37427
0.158064	-0.957399	0.517614	1.74199	1.53233	1.58976
0.158369	-1.03679	0.364896	1.23769	1.39941	1.23018
0.158675	0.335537	0.212177	1.30045	1.26648	0.870605
0.15898	0.846378	0.177149	1.76101	1.33364	0.721864
0.159286	-0.0944967	0.418743	2.22156	1.40081	0.573123
0.159592	-1.48903	0.660338	2.15049	1.46798	0.424382
0.159897	-2.88357	0.62531	2.07942	1.53514	0.275641
0.160203	-3.11371	0.613333	2.09105	1.63975	0.316878
0.160508	-1.89213	0.601357	2.10268	1.74436	0.358115
0.160814	-1.30568	0.589381	2.11431	1.84897	0.399351
0.161119	-2.17094	0.577405	2.12594	1.95358	0.440588
0.161425	-3.08158	0.440805	2.10656	1.39355	0.348327
0.161731	-2.54049	0.580827	2.08718	0.833525	0.256066
0.162036	-2.90673	0.54796	2.38677	0.872608	0.163805
0.162342	-3.27296	0.515093	2.1193	0.911691	0.0715439
0.162647	-3.23091	0.655115	2.02903	0.568839	0.189798
0.162953	-3.18885	0.518515	1.93877	0.225987	0.308053
0.163258	-3.14679	0.537515	1.8485	0.721894	0.426308
0.163564	-3.10473	0.556514	1.75824	1.2178	0.544562
0.16387	-2.76779	0.649712	1.66428	1.31118	0.563335
0.164175	-2.43085	0.74291	2.13738	1.40455	0.582108
0.164481	-1.27733	0.818819	2.29152	1.13846	0.354424
0.164786	-1.57551	0.894728	2.44565	0.872374	0.12674
0.165092	-2.1459	0.930296	2.33988	0.471483	0.0890335
0.165397	-2.71628	0.689242	2.23411	0.0705929	0.0513268
0.165703	-3.3774	0.603789	2.12834	0.268815	0.234405
0.166009	-4.03852	0.518335	2.02257	0.467037	0.417483
0.166314	-3.2895	0.524368	1.63327	0.712064	0.74176
0.16662	-2.54049	0.530401	1.24397	0.957092	0.655275
0.166925	-1.79148	0.536434	1.42173	0.363362	0.224777
0.167231	-1.04246	0.542467	1.59949	-0.230368	-0.20572
0.167536	-1.38223	0.490871	1.60004	0.336683	-0.153573
0.167842	-1.72201	0.439274	1.6006	0.903734	-0.101425
0.168148	-2.06178	0.387678	1.60115	1.11132	-0.0492779
0.168453	-2.40156	0.336081	1.6017	1.3189	0.00286973
0.168759	-2.32831	0.437383	1.54688	1.22424	0.0407368
0.169064	-2.25506	0.538685	1.49206	1.12957	0.078604
0.16937	-2.18181	0.639987	1.40179	1.03491	-0.129986
0.169675	-2.10857	0.741289	1.31153	0.940242	-0.338576
0.169981	-1.08263	0.623599	1.81195	0.972889	-0.0183102
0.170287	-0.0566921	0.505908	1.74532	1.00554	0.301956
0.170592	-0.482472	0.405507	1.67868	1.03818	0.622222
0.170898	-0.908253	0.305105	2.1791	1.07083	0.942488
0.171203	-0.982446	0.328607	1.82303	1.09224	0.916815
0.171509	-1.05664	0.628731	1.46695	1.11366	0.891143
0.171814	-1.85669	0.928855	1.14632	1.13507	0.86547
0.17212	-2.65674	0.952358	0.825688	1.15648	0.839797
0.172426	-3.22996	0.751104	1.28476	1.08803	0.886008
0.172731	-3.80318	0.549851	1.74384	1.01958	0.932219
0.173037	-4.3764	0.498434	1.63585	0.951124	0.567667
0.173342	-4.94962	0.72364	1.52787	0.882671	0.203116
0.173648	-4.11271	0.902022	1.39478	0.626527	0.294896
0.173953	-3.2758	1.0804	1.26169	0.370383	0.386675
0.174259	-3.89061	1.04556	1.34125	0.114239	0.231998
0.174565	-4.50541	1.01071	1.98787	-0.141905	0.0773203
0.17487	-4.4246	0.802971	2.36277	-0.128448	-0.0568192
0.175176	-4.34379	0.595234	2.17061	-0.114992	-0.190959
0.175481	-2.81127	0.710223	1.76581	-0.101535	-0.0786409
0.175787	-1.27874	0.825212	1.361	-0.0880785	0.0336769
0.176092	-0.661101	0.758668	1.28698	-0.136405	0.0811712
0.176398	-0.0434599	0.692124	1.21296	-0.184732	0.128666
0.176704	-1.84535	0.763891	1.13894	0.126409	0.422617
0.177009	-3.64723	0.835658	1.06492	-0.161563	0.716569
0.177315	-3.80082	0.809454	1.13266	-0.35218	0.661373
0.17762	-3.9544	0.783251	1.20041	-0.183328	0.606177
0.177926	-3.38213	0.601447	1.30359	-0.254122	0.55098
0.178231	-2.80985	0.696266	1.40678	-0.324915	0.495784
0.178537	-2.61705	0.674385	0.63796	0.0420413	0.408176
0.178843	-2.42424	0.652504	0.436203	0.408998	0.320568
0.179148	-2.32216	0.647911	0.482535	0.701065	0.232961
0.179454	-2.22009	0.643319	0.528867	0.154375	0.145353
0.179759	-1.43752	0.604149	0.657896	-0.205092	0.201512
0.180065	-2.10668	0.564979	0.786924	0.274198	0.257671
0.18037	-3.59242	0.50852	0.56154	0.468909	0.313829
0.180676	-2.17472	0.452061	0.903216	0.304153	0.369988
0.180982	-1.96302	0.562727	1.23899	-0.0609312	0.347846
0.181287	-1.75131	0.396772	1.00769	0.173097	0.325703
0.181593	-1.35813	0.386417	1.13082	0.631793	0.30356
0.181898	-0.96496	0.376062	1.25394	0.73102	0.281418
0.182204	-1.2674	0.460795	1.19985	0.815271	0.259275
0.182509	-1.56984	0.545529	1.14577	1.25899	0.237132
0.182815	-1.87228	0.630262	1.12712	1.21593	0.21499
0.183121	-2.17472	0.714996	1.10848	0.573754	0.192847
0.183426	-3.14632	0.882932	0.716226	0.387935	0.242588
0.183732	-4.11791	1.05087	0.891033	0.202116	0.292329
0.184037	-2.66997	0.988286	0.711427	0.233477	0.342069
0.184343	-1.22204	0.925704	0.531821	-0.0946312	0.39181
0.184648	-1.36191	0.8199	0.978344	-0.497628	0.503165
0.184954	-1.50179	0.714095	0.857807	-0.0618672	0.61452
0.18526	-1.91387	0.608291	0.701828	-0.345042	0.315113
0.185565	-0.874228	0.502487	1.11291	-0.268748	0.0157059
0.185871	0.554806	0.491051	1.56534	0.155779	0.0282214
0.186176	-0.919594	0.479615	1.45071	0.220839	0.0407368
0.186482	-2.1218	0.485468	1.69049	0.173565	-0.35751
0.186787	-3.324	0.491321	1.93027	0.725404	-0.755757
0.187093	-3.60376	0.234959	1.29584	1.33715	-0.558398
0.187398	-3.88352	0.25522	0.661403	1.9489	-0.36104
0.187704	-3.43742	0.534813	0.594028	1.5197	-0.194489
0.18801	-2.99132	0.814407	0.526652	1.09049	-0.0279375
0.188315	-3.82917	0.766052	0.674693	1.25349	0.239058
0.188621	-4.66703	0.717697	0.822735	1.41649	0.0131388
0.188926	-4.77903	0.669342	1.28975	1.22002	0.064484
0.189232	-4.89102	0.620987	1.1897	0.664089	0.115829
0.189537	-3.35472	0.702299	1.26686	0.490088	0.223654
0.189843	-1.81841	0.783611	1.34402	0.915201	0.331479
0.190149	-2.70163	0.634404	1.42118	0.943401	0.454708
0.190454	-3.58486	0.485198	1.49833	0.971602	0.577937
0.19076	-3.33393	0.672404	1.35694	1.22073	0.339181
0.191065	-3.08299	0.85961	1.7826	0.870736	0.346883
0.191371	-2.1062	0.804772	1.64121	0.273612	0.903979
0.191676	-1.12941	0.473312	0.93275	0.0359564	0.968161
0.191982	-1.1658	0.438644	1.16939	0.15028	0.647253
0.192288	-1.20219	0.680598	1.40604	-0.0948653	0.326345
0.192593	-1.23857	0.905263	1.60724	-0.130321	0.221087
0.192899	-1.27496	0.853307	1.80845	0.433337	0.115829
0.193204	-0.997567	0.716346	1.33811	0.96423	0.0702603
0.19351	-0.720172	0.579386	0.867774	0.896011	0.0246915
0.193815	-1.89449	0.500055	0.9645	0.400924	0.271791
0.194121	-3.06882	0.697347	1.06122	0.265304	0.0259751
0.194427	-3.06362	0.825482	1.12251	0.122196	-0.153092
0.194732	-3.05842	0.953618	1.18379	-0.0209122	-0.0857009
0.195038	-3.05322	0.776317	1.59949	-0.141554	0.223012
0.195343	-3.04802	0.599016	1.44813	-0.262196	0.531726
0.195649	-2.61941	0.64503	0.437311	0.160109	0.449574
0.195954	-2.19079	0.691043	-0.00644374	0.582413	0.367421
0.19626	-1.76218	0.737057	0.483089	0.405604	0.285269
0.196566	-1.33356	0.783071	0.972622	0.228796	0.203116
0.196871	-1.60056	0.774336	1.0723	0.5163	-0.0792828
0.197177	-1.86756	0.765602	0.604918	0.803803	-0.361682
0.197482	-2.13456	0.756867	0.491949	0.492195	-0.264126
0.197788	-2.40156	0.748133	0.37898	0.180586	-0.16657
0.198093	-1.37089	0.709953	0.326187	0.332236	0.404325
0.198399	-0.34023	0.671773	0.840455	0.483887	0.482306
0.198705	-1.75934	0.477994	1.56737	0.635537	0.565421
0.19901	-1.72673	0.560837	1.34919	0.787188	0.402079
0.199316	-0.00045681	0.597575	0.859283	0.751615	0.3671
0.199621	-1.17761	0.634314	0.369381	0.716043	0.332121
0.199927	-3.71576	0.843942	0.387471	0.68047	-0.0109293
0.200232	-3.35046	0.776947	0.405561	0.644898	0.138935
0.200538	-2.07785	0.681138	0.739669	0.848971	0.4024
0.200844	-0.805234	0.585329	1.07378	1.05304	0.419408
0.201149	-0.802871	0.472231	1.40789	1.25712	0.605856
0.201455	-0.800508	0.359133	1.74199	1.46119	0.792303
0.20176	-1.73571	0.349768	1.59174	1.15602	0.711755
0.202066	-2.67092	0.340403	1.44148	0.850843	0.631207
0.202371	-3.60612	0.331038	1.29122	0.54567	0.550659
0.202677	-4.54133	0.321674	1.14097	0.240497	0.470112
0.202983	-3.04472	0.344005	1.12694	0.1628	0.343995
0.203288	-1.5481	0.366337	1.11291	0.0851026	0.217878
0.203594	-1.50321	0.388668	1.09888	0.00740528	0.338218
0.203899	-1.45832	0.411	1.08485	-0.0702925	0.458559
0.204205	-1.85196	0.453501	1.68514	0.00178862	0.460805
0.20451	-2.24561	0.496003	2.28543	0.0738692	0.463052
0.204816	-1.9134	0.538505	1.94061	0.14595	0.218841
0.205122	-1.58118	0.581007	1.5958	0.21803	-0.0253702
0.205427	-1.283	0.689783	1.95981	0.217094	-0.254178
0.205733	-0.984808	0.798559	2.32382	0.216158	-0.482985
0.206038	-0.68662	0.849705	1.77817	0.252667	-0.30103
0.206344	-0.388432	0.624229	1.23252	0.289175	-0.119075
0.206649	-0.407807	0.401635	0.7932	-0.0337839	0.057745
0.206955	-0.427182	0.455662	0.920937	0.24237	0.234565
0.207261	-0.446557	0.475112	1.29676	0.383723	0.411385
0.207566	-0.465933	0.494563	1.67259	0.165608	0.588206
0.207872	-0.779716	0.421715	2.29023	0.168417	0.362607
0.208177	-1.0935	0.348868	2.90786	0.171225	0.137009
0.208483	-1.40728	0.414331	2.5804	0.151567	0.157868
0.208788	-1.72106	0.479795	2.25294	0.131908	0.178727
0.209094	-1.49045	0.37237	2.00817	0.202116	0.327949
0.2094	-1.25984	0.264945	1.76341	0.272325	0.477171
0.209705	-1.02923	0.29583	1.51864	0.342534	0.626394
0.210011	-0.798617	0.326716	1.27387	0.412742	0.775616
0.210316	-0.420567	0.307176	1.53414	0.572817	0.701486
0.210622	-0.0425148	0.287636	1.79442	0.732893	0.627357
0.210927	0.335537	0.406407	1.10959	0.892968	0.553227
0.211233	0.713589	0.525178	0.424758	1.05304	0.479097
0.211539	-0.723007	0.540216	0.602334	1.08581	0.466582
0.211844	-2.1596	0.555254	0.77991	1.11857	0.454066
0.21215	-1.90253	0.43198	0.957485	0.791868	0.195094
0.212455	-1.64545	0.308707	1.13506	0.465165	-0.0638791
0.212761	-2.23427	0.347877	1.131	0.530693	0.166051
0.213066	-2.82308	0.387047	1.12694	0.59622	0.395982
0.213372	-2.68604	0.656736	1.12288	0.661748	0.379455
0.213678	-2.549	0.926424	1.11882	0.727276	0.362928
0.213983	-1.80707	0.853217	1.07931	0.747871	0.243711
0.214289	-1.06514	0.780009	1.03981	0.768465	0.124494
0.214594	-0.323218	0.706802	1.00031	0.78906	0.00527644
0.2149	0.418707	0.633594	0.960808	0.809654	-0.113941
0.215205	0.404531	0.557505	1.1945	0.813399	0.103153
0.215511	0.390354	0.481416	1.42819	0.817143	0.320248
0.215817	0.376177	0.635845	1.09482	0.46142	0.537342
0.216122	0.362	0.790274	0.761451	0.105697	0.754436
0.216428	0.166358	0.849615	0.498964	0.551287	0.653189
0.216733	-0.0292835	0.908955	0.236477	0.996877	0.551943
0.217039	0.500935	0.829985	0.54105	0.603709	0.296661
0.217344	1.03115	0.751014	0.845624	0.210542	0.287836
0.21765	0.532597	0.766592	0.906354	-0.0733347	0.351376
0.217955	0.0340405	0.78217	0.967084	-0.357211	0.168458
0.218261	0.261344	0.659437	1.02781	-0.041975	0.108769
0.218567	0.488647	0.536704	1.08854	0.273261	0.541995
0.218872	0.594975	0.58686	0.723979	0.446208	0.697956
0.219178	0.701302	0.637016	0.359414	0.619155	0.853917
0.219483	-0.886043	0.687171	0.561909	0.792102	0.629924
0.219789	-2.47339	0.737327	0.764404	0.965049	0.40593
0.220094	-1.89071	0.777398	0.968376	1.16421	0.536219
0.2204	-1.30804	0.817468	1.17235	1.36337	0.666507
0.220706	-1.45123	0.857539	1.37632	1.20306	0.719778
0.221011	-1.59442	0.897609	1.58029	1.04275	0.526591
0.221317	-1.43516	0.851236	1.26446	0.755126	0.179369
0.221622	-1.27591	0.804862	0.948625	0.467505	0.325061
0.221928	-1.11665	0.620177	1.19985	0.179884	0.72748
0.222233	-0.957399	0.435492	1.45108	-0.107737	0.883441
0.222539	-0.873755	0.437023	1.24674	0.0764437	0.555634
0.222845	-0.790112	0.438554	1.0424	0.260624	0.227826
0.22315	-0.706468	0.578395	0.838056	0.444804	0.131072
0.223456	-0.622824	0.718237	0.633714	0.628984	0.0343187
0.223761	-0.584546	0.806212	0.854669	0.760742	-0.11378
0.224067	-0.546268	0.894188	1.07562	0.8925	-0.261879
0.224372	-0.507991	0.843852	1.29658	1.02426	-0.132714
0.224678	-0.469713	0.793516	1.51753	1.15602	-0.0035485
0.224984	0.0562506	0.639447	1.47858	0.666195	-0.147797
0.225289	0.582214	0.485378	1.43963	0.176373	0.20087
0.225595	0.38232	0.561827	0.833625	0.285665	0.518729
0.2259	0.182425	0.638276	0.227616	0.394956	0.836588
0.226206	0.874733	0.711844	0.365874	0.054913	0.753955
0.226511	1.56704	0.785412	0.504132	-0.285131	0.671321
0.226817	1.53349	0.720669	0.606949	-0.265706	0.588687
0.227123	1.49994	0.655925	0.709765	-0.246282	0.506053
0.227428	0.647902	0.612883	1.07359	-0.286534	0.605535
0.227734	-0.204132	0.569841	0.870359	-0.326787	0.705016
0.228039	0.153599	0.526799	0.596243	-0.36704	0.804497
0.228345	0.51133	0.483757	0.889187	-0.407293	0.903979
0.22865	0.370033	0.604959	1.67831	0.1291	1.00346
0.228956	0.228737	0.726161	1.33331	0.665493	1.10294
0.229262	-0.638418	0.616845	1.09464	0.767529	1.20242
0.229567	-1.50557	0.507529	0.855961	0.15063	1.3019
0.229873	-1.05333	0.479615	0.540496	0.218966	1.15878
0.230178	-0.601086	0.4517	0.225032	0.287303	1.01566
0.230484	-0.148842	0.562097	0.476628	0.909818	1.02657
0.230789	0.303402	0.672494	0.728225	1.53233	0.791019
0.231095	-0.438996	0.699328	1.18065	1.54825	0.54007
0.231401	-1.18139	0.726161	1.63308	1.56416	0.535577
0.231706	-1.92379	0.752995	1.5539	1.4303	1.07534
0.232012	-2.66619	0.779829	1.47471	0.577498	1.36865
0.232317	-1.94837	0.66457	1.21683	0.306962	1.14851
0.232623	-1.23054	0.549311	1.52602	0.75536	0.681911
0.232928	-0.512716	0.572362	2.18962	0.754424	0.307732
0.233234	0.205109	0.595414	1.7191	0.753488	0.426468
0.23354	-0.347319	0.52914	1.59118	0.789996	0.576011
0.233845	-0.899747	0.462866	2.03032	0.826504	0.725554
0.234151	-1.45217	0.627111	1.51255	0.308834	0.361645
0.234456	-2.0046	0.791355	0.994772	-0.208837	-0.00226486
0.234762	-1.71776	0.766142	1.00271	-0.713402	-0.099179
0.235067	-1.43091	0.740929	1.01065	-0.499032	0.296821
0.235373	-1.14406	0.577405	1.58565	-0.329596	0.692822
0.235679	-0.857216	0.413881	2.16064	-0.160159	0.595907
0.235984	-0.57037	0.46935	1.95593	0.1291	0.694105
0.23629	-0.283523	0.524818	1.75122	0.418359	0.792303
0.236595	0.00332355	0.580287	1.54651	0.108505	0.448932
0.236901	0.290171	0.635755	1.3418	-0.201348	0.10556
0.237206	0.2845	0.646921	1.38038	-0.0808234	0.0837384
0.237512	0.278829	0.658086	1.41896	0.039701	0.0619167
0.237818	0.273158	0.669252	1.45754	-0.199242	0.040095
0.238123	0.267488	0.680418	1.49612	-0.438185	0.0182732
0.238429	0.307182	0.726161	1.1094	-0.362594	0.114546
0.238734	0.346878	0.771905	0.722687	-0.287003	0.210818
0.23904	0.386574	0.679337	0.371412	-0.211411	0.30709
0.239345	0.42627	0.58677	0.0201371	-0.13582	0.403363
0.239651	0.526453	0.422165	-0.102246	0.11576	0.443155
0.239957	0.626637	0.257561	0.342431	0.367341	0.482948
0.240262	1.45268	0.323475	1.14152	0.618921	0.52274
0.240568	2.27872	0.389388	0.806491	0.870502	0.562533
0.240873	1.54719	0.435132	1.15666	0.732659	0.458559
0.241179	0.815662	0.480875	2.07389	0.594816	0.354585
0.241484	0.809992	0.66493	2.0342	0.816441	0.250611
0.24179	0.804319	0.848984	1.99451	1.03807	0.146636
0.242096	0.801485	0.816748	2.30979	0.836333	0.283022
0.242401	0.798649	0.784511	2.62507	0.634601	0.419408
0.242707	-0.413951	0.752275	1.99525	0.387935	0.555794
0.243012	-1.62655	0.720038	1.36543	0.860204	0.69218
0.243318	-1.32694	0.670513	1.43262	0.950539	0.669395
0.243623	-1.02734	0.620987	1.49981	1.04087	0.646611
0.243929	-0.727734	0.571462	1.567	0.861609	0.623827
0.244235	-0.428127	0.521937	1.63419	0.682343	0.601042
0.24454	-0.0755949	0.530041	1.75307	0.246582	0.378011
0.244846	0.276938	0.538145	1.87194	0.529757	0.15498
0.245151	0.629471	0.68456	1.42376	0.812931	0.311904
0.245457	0.982004	0.830975	0.975575	0.37717	0.468828
0.245762	1.0321	0.827554	1.02357	0.5555	0.800326
0.246068	1.08219	0.824132	1.07156	0.733829	0.638909
0.246373	1.13228	0.82071	1.11956	0.867225	0.754757
0.246679	1.18237	0.817288	1.16755	1.00062	0.870605
0.246985	1.47678	0.66457	1.05698	0.860672	0.865631
0.24729	1.77119	0.511851	0.94641	0.720724	0.860656
0.247596	2.06559	0.497444	1.4029	0.221307	0.609225
0.247901	2.36	0.483037	1.85939	-0.27811	0.357794
0.248207	1.74709	0.370659	1.85515	-0.0885468	0.357954
0.248512	1.13417	0.258281	1.8509	0.101017	0.358115
0.248818	0.521254	0.284214	1.84666	0.245646	0.604733
0.249124	-0.0916615	0.310148	1.84241	0.390275	0.85135
0.249429	-0.0278654	0.387948	1.69049	0.823228	0.69234
0.249735	0.0359306	0.465748	1.53857	0.537245	0.53333
0.25004	0.0997267	0.543548	1.35122	0.296196	0.127863
0.250346	0.163523	0.621348	1.16386	0.0551467	-0.277604
0.250651	0.272685	0.604059	1.43723	-0.0810575	-0.123408
0.250957	0.381847	0.58677	1.14355	-0.217262	0.0307887
0.251263	0.491011	0.569481	1.16884	0.006001	0.184985
0.251568	0.600172	0.552192	1.19413	0.229264	0.339181
0.251874	-0.422929	0.60622	1.25578	0.0380626	0.287034
0.252179	-1.44603	0.660248	1.31744	-0.153138	0.234886
0.252485	-1.74327	0.714275	1.37909	-0.344339	0.429196
0.25279	-2.04052	0.768303	1.44074	-0.535541	0.623506
0.253096	-1.02214	0.796397	1.39607	-0.254941	0.617569
0.253402	-0.00376511	0.824492	1.3514	0.0256591	0.611632
0.253707	0.288754	0.714275	1.30673	0.860438	0.359238
0.254013	0.58127	0.604059	1.26206	1.69522	0.106844
0.254318	0.446589	0.676816	0.913184	1.86723	-0.045427
0.254624	0.311909	0.749573	0.564309	1.3203	-0.197698
0.254929	0.903086	0.822331	0.782494	0.863246	0.0607935
0.255235	1.49426	0.895088	1.00068	0.406189	0.319285
0.255541	0.724457	0.887164	0.899893	0.390977	0.279974
0.255846	-0.0453501	0.87924	0.799107	1.0947	0.240662
0.256152	-0.0892992	0.871316	0.698321	1.03456	0.447809
0.256457	-0.133247	0.863392	0.597535	0.97441	0.654954
0.256763	-0.49854	0.999092	0.669156	0.895308	0.764544
0.257068	-0.863832	1.13479	0.740777	0.816207	0.874135
0.257374	-0.503265	1.03997	0.812397	0.737105	0.737267
0.25768	-0.142698	0.945154	0.884018	0.658004	0.6004
0.257985	0.217868	0.89932	0.494903	0.421635	0.586761
0.258291	0.578434	0.853487	0.105787	0.185266	0.573123
0.258596	-0.754669	0.807653	-0.0352399	0.308365	0.313027
0.258902	-2.08777	0.76182	0.390794	0.431464	0.0529313
0.259207	-1.14501	0.761369	0.902478	0.749275	0.329394
0.259513	-0.202242	0.760919	1.41416	1.06709	0.605856
0.259819	0.0146656	0.760469	1.39423	1.42983	0.471556
0.260124	0.231572	0.760019	1.37429	1.07364	0.337256
0.26043	0.191404	0.716346	1.28347	0.747403	0.495624
0.260735	0.151237	0.672674	1.19265	0.421167	0.653992
0.261041	0.111069	0.629001	1.10183	0.888756	0.81236
0.261346	0.0709	0.585329	1.01102	1.35634	0.970728
0.261652	-0.24241	0.4707	0.757759	1.13589	1.07647
0.261958	-0.555719	0.356071	0.504501	0.915435	1.18221
0.262263	0.82464	0.471961	0.286685	1.00951	0.877183
0.262569	2.205	0.58785	0.0688689	1.10359	0.57216
0.262874	1.60437	0.666281	-0.208016	1.40736	0.72411
0.26318	1.00374	0.744711	0.0821595	0.992196	0.87606
0.263485	0.403112	0.68483	0.372335	0.621964	0.781553
0.263791	-0.197516	0.624949	0.0954499	0.25173	0.687045
0.264097	-0.450338	0.500956	0.491949	0.00319242	0.607941
0.264402	-0.703159	0.376962	0.888449	-0.245346	0.528838
0.264708	-0.955981	0.483487	0.682446	-0.134416	0.860496
0.265013	-1.2088	0.590011	0.476444	-0.0234866	1.19215
0.265319	-1.11382	0.638907	0.483089	0.229732	1.26709
0.265624	-1.01883	0.687802	0.489734	0.482951	1.34202
0.26593	-0.923847	0.736697	0.496379	0.781103	1.00619
0.266236	-0.828862	0.785592	0.503025	1.07925	0.670358
0.266541	0.418707	0.821971	0.498964	0.344113	0.614199
0.266847	1.66628	0.858349	0.494903	0.327907	0.55804
0.267152	1.79482	0.894728	1.02246	0.506412	0.255424
0.267458	1.92335	0.931107	1.55002	0.684917	-0.047192
0.267763	0.857246	0.803241	1.68772	0.796022	-0.0006603
0.268069	1.24286	0.675375	1.25837	0.907127	0.0458714
0.268375	2.17287	0.409199	0.793569	0.658764	0.256708
0.26868	0.683344	0.143022	0.895832	0.410402	0.221087
0.268986	0.932858	0.29466	1.20631	0.444746	-0.00194395
0.269291	1.18237	0.446298	0.949733	0.479089	0.185787
0.269597	1.28066	0.597936	0.728594	0.8729	0.537823
0.269902	1.37896	0.749573	1.07452	1.26671	0.889859
0.270208	1.17481	0.711034	1.73941	0.92661	0.713039
0.270514	0.970663	0.672494	2.4043	0.586508	0.536219
0.270819	0.766516	0.772265	2.53758	0.246407	0.836909
0.271125	0.562366	0.872036	2.10379	-0.0936952	0.726838
0.27143	0.372396	0.875638	1.29565	-0.100541	0.459201
0.271736	0.182425	0.87924	1.43262	-0.107386	0.191563
0.272041	-0.00754547	0.882842	1.56959	-0.114231	0.309016
0.272347	-0.197516	0.886444	1.70655	-0.121077	0.426468
0.272653	-0.175778	0.803601	1.59543	0.561058	0.348808
0.272958	-0.15404	0.720759	1.48431	1.24319	0.271149
0.273264	-1.34207	0.868434	1.37318	1.25132	0.357794
0.273569	-2.53009	1.01611	1.26206	0.540522	0.855201
0.273875	-1.25322	1.05861	1.25578	0.140509	0.909755
0.27418	0.0236444	1.10111	1.24951	-0.259504	0.717852
0.274486	0.574654	1.14362	1.24323	-0.105338	0.690254
0.274791	1.12566	1.18612	1.23695	0.0488281	0.662656
0.275097	0.663496	1.04709	0.935334	0.247928	0.783959
0.275403	0.201328	0.908055	0.633714	0.447027	0.905263
0.275708	0.948925	0.769023	1.24175	0.0470142	0.780109
0.276014	1.69652	0.629992	1.84979	-0.352999	0.654954
0.276319	1.67951	0.601808	2.19461	-0.360019	0.597833
0.276625	1.6625	0.573623	1.97236	-0.36704	0.540711
0.27693	1.64548	0.545439	2.06909	-0.0145936	0.48359
0.277236	1.62847	0.517254	2.16581	0.337853	0.426468
0.277542	1.74756	0.72247	2.23891	0.600433	0.49771
0.277847	1.86664	0.927685	2.31201	0.863013	0.568951
0.278153	0.775967	0.902382	2.13702	1.12559	0.640193
0.278458	-0.314712	0.877079	1.39496	1.38817	0.711434
0.278764	0.174865	0.843132	1.3706	1.15274	0.615804
0.279069	0.664442	0.809184	1.34623	0.917307	0.520173
0.279375	-0.055747	0.775237	1.28642	0.681875	0.424543
0.279681	-0.775934	0.741289	1.22662	0.446442	0.328912
0.279986	-1.31466	0.773616	1.20225	0.495588	0.464335
0.280292	-1.85338	0.805942	1.17789	0.544734	0.599758
0.280597	-1.18234	0.838269	0.834548	0.998281	0.488724
0.280903	-0.511299	0.870596	1.05827	0.732893	0.131233
0.281208	0.452732	0.841691	0.813136	0.537713	-0.127098
0.281514	1.41676	0.812786	0.568	0.342534	0.0253333
0.28182	1.65494	0.783881	0.925367	0.102421	0.177765
0.282125	1.89311	0.754976	1.28273	-0.137692	0.330196
0.282431	1.70786	0.714545	1.17936	-0.520095	0.29265
0.282736	1.52262	0.674115	1.07599	-0.902497	0.255103
0.283042	1.33737	0.771995	0.972622	-0.446142	0.464014
0.283347	1.15213	0.869875	0.869251	0.0102134	0.672925
0.283653	0.392244	0.786222	0.999203	0.187607	0.675172
0.283959	-0.36764	0.702569	1.12915	0.365	0.677418
0.284264	-1.12752	0.757227	1.25911	0.542394	0.597512
0.28457	-1.88741	0.811885	1.38906	0.719787	0.271149
0.284875	-0.757032	0.831966	1.50719	1.20423	-0.0321093
0.285181	0.373341	0.852046	1.62533	1.68866	0.0753949
0.285486	-0.189955	0.872126	1.21185	1.73875	0.321531
0.285792	-0.753252	0.892207	0.798369	1.06989	0.32121
0.286098	-0.0595274	0.905263	0.934919	0.741845	0.0505245
0.286403	0.634197	0.91832	1.63853	0.413795	-0.220161
0.286709	-0.123796	0.793066	2.55479	0.639925	-0.30087
0.287014	-0.881789	0.89833	2.52595	0.866055	-0.381578
0.28732	-0.0217218	0.871046	1.7174	0.740206	-0.167051
0.287625	0.838345	0.705451	0.908846	0.614357	0.0474759
0.287931	0.972553	0.632063	0.608287	0.488509	0.297944
0.288237	1.10676	0.558675	0.307729	0.36266	0.79487
0.288542	1.30146	0.483847	0.674647	0.167539	1.03764
0.288848	1.49615	0.409019	1.04157	-0.0275822	0.787489
0.289153	0.964993	0.33419	1.40848	0.421343	0.542476
0.289459	0.43383	0.259362	1.7754	0.870267	0.297463
0.289764	1.26365	0.426578	1.56345	0.248279	0.304042
0.29007	2.09348	0.593793	1.35149	0.345225	0.31062
0.290376	1.47158	0.761009	1.13954	0.397238	0.52258
0.290681	0.849686	0.928225	0.927582	0.449251	0.73454
0.290987	0.535904	0.868074	1.20442	0.818606	0.827121
0.291292	0.222121	0.807923	1.48126	1.18796	0.919703
0.291598	-0.0916615	0.747773	1.7581	0.91327	0.622061
0.291903	-0.405444	0.687622	2.03494	0.638579	-0.168495
0.292209	0.354439	0.731204	1.75653	0.858157	-0.445599
0.292515	1.11432	0.774786	1.47812	0.358799	-0.229789
0.29282	1.14835	0.818369	1.19971	0.263842	0.129789
0.293126	1.18237	0.861951	0.921306	0.168885	0.489366
0.293431	1.2542	0.829174	1.44623	0.32855	0.766791
0.293737	1.32603	0.796397	1.97116	0.488216	1.04422
0.294042	-1.02167	0.763621	1.92903	0.647882	0.869802
0.294348	-3.36937	0.730844	1.8869	0.807548	0.695389
0.294654	-3.10095	0.787393	1.73844	0.765013	0.672444
0.294959	-2.83253	0.843942	1.58998	0.722479	0.649499
0.295265	-1.1124	0.900491	1.44153	0.679944	0.749783
0.29557	0.607733	0.95704	1.29307	0.637409	0.850066
0.295876	0.396498	0.816838	1.40549	1.05492	0.740476
0.296181	0.185261	0.676636	1.5179	1.47242	0.630886
0.296487	-0.0259752	0.536434	1.63032	1.09611	0.244032
0.296793	-0.237211	0.62675	1.74273	0.719787	0.350092
0.297098	0.0959463	0.630622	1.74882	-0.128331	0.415076
0.297404	0.429104	0.496183	1.75491	-0.257515	0.48006
0.297709	0.762262	0.494292	1.25301	0.047658	0.699079
0.298015	1.09542	0.630712	0.751114	0.352831	0.671642
0.29832	1.83687	0.911927	0.429373	0.261092	0.318162
0.298626	2.57833	0.870415	1.05273	0.169353	-0.281776
0.298932	1.86806	0.788563	1.88874	0.03268	-0.748215
0.299237	1.1578	0.706711	1.40161	0.614943	-0.72174
0.299543	0.432411	0.743	1.35158	0.628048	-0.215187
0.299848	-0.292974	0.779289	1.30156	0.641154	0.291366
0.300154	-0.292501	0.815577	1.16884	0.744126	0.505251
0.300459	-0.292028	0.851866	1.03612	0.128164	0.226222
0.300765	-0.253751	0.779829	1.03631	-0.0571866	0.0460318
0.301071	-0.215473	0.707792	1.03649	-0.242537	0.112299
0.301376	-0.177196	0.635755	1.03667	0.081358	0.378813
0.301682	-0.138918	0.563718	1.03686	0.405253	0.645327
0.301987	0.141313	0.575244	1.07248	0.586859	0.716729
0.302293	0.421543	0.58677	1.10811	0.04953	0.788131
0.302598	-0.024085	0.598296	1.14374	-0.0833979	0.654152
0.302904	-0.469713	0.609822	1.17936	-0.216326	0.520173
0.303209	-0.0911894	0.774786	0.556371	0.122547	0.649339
0.303515	0.287334	0.939751	-0.0666201	0.46142	0.778504
0.303821	1.96636	0.78199	-0.122551	0.20118	0.620136
0.304126	3.64538	0.624229	-0.178482	-0.0590591	0.461768
0.304432	4.62878	0.613423	0.285393	-0.0571866	0.382985
0.304737	3.19266	0.602618	0.749268	-0.0553145	0.304202
0.305043	2.39166	0.591812	0.646082	0.261092	0.348648
0.305348	1.59067	0.581007	0.542896	0.577498	0.393094
0.305654	1.8605	0.711124	0.78014	1.06685	0.393896
0.30596	2.13033	0.841241	1.01738	0.837269	0.394698
0.306265	0.948452	0.971357	1.25463	0.24822	0.395501
0.306571	-0.233431	1.10147	1.49187	0.378106	0.396303
0.306876	-0.220672	1.22007	1.36289	0.552925	0.245636
0.307182	-0.207912	1.33866	1.23391	0.727744	0.0949702
0.307487	-0.195153	1.22673	1.10493	0.588029	0.113743
0.307793	-0.182394	1.1148	0.975944	0.448315	-0.113941
0.308099	0.284027	0.913548	1.21319	0.274899	-0.260756
0.308404	0.750448	0.712294	1.45043	0.101484	0.085343
0.30871	1.21687	0.649352	1.68768	-0.386465	0.107967
0.309015	1.68329	0.58641	1.92492	-0.874414	0.130591
0.309321	0.909702	0.572452	1.92589	-1.07778	0.507497
0.309626	0.136114	0.558495	1.92686	-0.56222	0.391489
0.309932	0.814243	0.414872	1.92783	-0.091589	0.213867
0.310238	1.49237	0.501766	1.9288	0.379042	0.0362442
0.310543	1.61477	0.573173	1.86295	0.729851	-0.217113
0.310849	1.73716	0.64458	1.79709	1.08066	0.0224451
0.311154	1.85956	0.730394	1.73124	0.832355	0.477653
0.31146	1.98195	0.816208	1.66539	0.584051	0.686404
0.311765	1.37849	0.812696	1.42233	0.141035	1.01325
0.312071	0.775021	0.809184	1.17927	-0.30198	1.09364
0.312377	0.171556	0.89788	0.936211	-0.595218	0.850548
0.312682	-0.431908	0.848264	0.693152	-0.16952	0.361003
0.312988	1.03257	0.800089	0.410222	0.5782	-0.0438224
0.313293	2.49705	0.982433	0.127292	0.606986	0.0442668
0.313599	1.54199	1.15613	0.789462	0.246348	0.265854
0.313904	0.586941	1.09931	1.45163	-0.11429	0.240983
0.31421	0.0855503	1.03385	2.04292	0.154141	0.544723
0.314516	-0.415841	0.968386	2.63421	0.422571	0.848462
0.314821	0.534487	0.888515	2.2804	0.331534	0.849264
0.315127	1.48481	0.808644	1.92658	0.240497	0.850066
0.315432	0.928131	0.749844	1.65081	0.631091	0.871728
0.315738	0.37145	0.691043	1.37503	1.02168	0.893389
0.316043	1.26649	0.954969	1.09925	0.813165	1.12043
0.316349	2.16152	1.21889	0.823473	0.604645	1.34747
0.316655	1.42338	1.22061	1.3274	0.665727	1.05079
0.31696	0.685234	1.22232	1.83133	0.726808	0.754115
0.317266	1.39881	1.22403	1.7682	1.19229	0.580664
0.317571	2.11238	1.22574	1.70507	0.938838	0.407214
0.317877	2.48948	1.20584	1.65524	0.999919	0.359559
0.318182	2.86659	1.18594	1.6054	1.061	0.311904
0.318488	1.79198	1.16604	1.55556	1.07715	0.228307
0.318794	0.717369	1.14614	1.50572	1.0933	-0.101746
0.319099	0.126663	1.09166	1.385	0.982133	-0.349648
0.319405	-0.464043	1.03718	1.26427	0.87097	-0.104634
0.31971	-1.05475	0.982703	1.14355	0.759806	-0.0290606
0.320016	-1.64545	0.928225	1.02283	0.648643	0.0465132
0.320321	-0.642672	0.944704	1.31227	0.73968	-0.215989
0.320627	0.360109	0.961182	1.6017	0.830717	-0.478492
0.320933	1.36289	0.977661	1.32408	0.322641	-0.371309
0.321238	2.36567	0.994139	1.04646	-0.185434	-0.264126
0.321544	2.38552	0.999092	0.414422	-0.161798	-0.0465502
0.321849	2.40537	1.00404	-0.217615	-0.138161	0.171025
0.322155	2.42521	0.870686	0.0954499	-0.159457	0.0189151
0.32246	2.44506	0.737327	0.408514	0.538181	-0.133195
0.322766	2.3893	0.725711	0.569477	0.72283	0.128024
0.323072	2.33354	0.714095	0.73044	0.907478	0.389243
0.323377	3.00363	0.788924	0.891402	0.537947	0.357794
0.323683	3.67373	1.09427	1.05236	0.168417	0.819259
0.323988	3.93553	1.24402	0.811659	0.487865	0.851992
0.324294	4.19733	1.16325	0.570954	0.807314	0.638267
0.324599	3.00741	1.1401	0.330248	1.08183	0.593982
0.324905	1.8175	1.25527	0.0895431	1.35634	0.549697
0.325211	1.79009	1.2333	0.639991	1.65496	0.409299
0.325516	1.76268	1.07302	1.19044	1.23465	0.268902
0.325822	3.18699	1.06834	1.17382	1.01654	0.128505
0.326127	4.6113	1.20197	1.15721	1.15789	-0.0118921
0.326433	3.52534	1.22034	1.06972	0.842418	0.0736299
0.326738	2.43939	1.37702	0.98222	0.526948	0.159152
0.327044	1.89783	1.39827	1.46179	0.233944	0.244674
0.32735	2.80799	1.1429	1.94135	-0.0590591	0.330196
0.327655	4.39108	0.845022	1.77854	-0.142373	0.325863
0.327961	4.52246	0.685461	1.61573	-0.225687	0.321531
0.328266	3.29284	0.652684	1.45292	-0.0618672	0.317199
0.328572	3.51495	0.619907	1.29012	-0.257515	0.312867
0.328877	3.46486	0.751374	1.52898	-0.26594	0.385552
0.329183	3.41476	0.744531	1.76784	0.44457	0.458238
0.329489	3.45541	0.521576	2.00669	0.728212	0.325543
0.329794	3.49605	0.575244	2.24555	1.01185	0.192847
0.3301	4.49127	0.663849	1.82137	1.08487	-0.0863427
0.330405	5.48649	0.752455	1.39718	1.15789	-0.365533
0.330711	5.02999	0.858349	1.00843	1.23091	-0.275037
0.331016	4.57349	0.964244	1.56479	1.30392	-0.184541
0.331322	3.87504	0.972168	1.47138	1.46681	0.116471
0.331627	3.17659	0.980092	1.37798	1.62969	0.417483
0.331933	2.47814	0.99666	1.91071	1.79257	0.595266
0.332239	1.77969	1.01323	2.44344	1.95546	0.773049
0.332544	0.567093	0.686901	2.4918	1.79632	0.95725
0.33285	-0.645507	0.498885	2.54016	1.63718	1.14145
0.333155	-0.406389	0.550031	2.58852	1.47804	0.873814
0.333461	-0.167272	0.462866	2.63689	1.3189	0.606177
0.333766	0.97917	0.655205	2.25995	1.24963	0.410423
0.334072	2.12561	0.985855	1.88302	1.18036	0.214669
0.334378	2.63692	1.16379	2.07315	1.11108	0.306449
0.334683	1.69652	1.0651	2.26328	1.04181	0.398228
0.334989	1.22585	0.923453	2.45709	0.873544	0.594142
0.335294	0.755173	0.920121	2.65091	0.705277	0.790057
0.3356	1.64548	0.821701	2.84473	0.537011	0.78059
0.335905	2.5358	0.72328	3.03855	0.368745	0.771123
0.336211	1.30902	0.676726	2.3109	0.470079	0.489527
0.336517	0.082242	0.630172	1.58325	0.571414	0.20793
0.336822	0.307182	0.583618	1.42265	0.672748	0.131714
0.337128	0.532124	0.537064	1.82912	0.774082	0.0554986
0.337433	1.57365	0.651873	2.52798	0.789294	0.332282
0.337739	2.61519	0.766682	2.28173	0.804505	0.609065
0.338044	2.205	0.881491	1.71652	0.819717	0.516162
0.33835	1.79482	0.9963	1.71837	0.834929	0.423259
0.338656	1.97439	1.00738	1.75565	0.760274	0.864347
0.338961	2.15396	1.01845	1.79294	0.685619	1.30543
0.339267	3.0594	1.02953	1.86567	0.610964	1.04823
0.339572	3.96483	1.0406	1.9384	0.536309	0.791019
0.339878	4.35233	0.947585	1.87601	0.561818	0.409941
0.340183	4.73984	0.854567	1.81361	0.587327	0.0288632
0.340489	2.7683	0.76155	2.31828	0.612836	0.017471
0.340795	2.24848	0.668532	2.82295	0.638345	0.00607872
0.3411	3.42233	0.748403	2.71331	0.813632	0.256547
0.341406	3.14446	0.828274	2.60366	0.98892	0.507016
0.341711	3.04806	0.908145	2.49401	0.565094	0.757485
0.342017	2.95165	0.988016	2.38437	0.141269	1.00795
0.342322	2.56037	0.933898	2.7266	0.0918894	0.857929
0.342628	2.16909	0.87978	3.06883	0.0425096	0.707904
0.342934	1.7778	0.825663	2.82037	0.352597	0.55788
0.343239	1.38652	0.771545	2.00485	0.662684	0.407855
0.343545	0.753283	0.798108	1.55556	0.64326	0.278369
0.34385	0.120048	0.824672	1.67333	0.623836	0.148883
0.344156	0.938528	0.851236	2.24002	0.604411	0.502042
0.344461	1.75701	0.877799	1.48357	0.584987	0.362287
0.344767	2.97575	0.872757	0.724164	0.581477	0.0479573
0.345073	4.1945	0.867714	0.909861	0.577966	-0.266372
0.345378	3.78006	0.862672	1.42634	0.574456	-0.519087
0.345684	4.81734	0.857629	1.94283	0.570945	-0.278887
0.345989	5.44632	0.771905	2.12852	0.485057	0.00752282
0.346295	4.62358	0.686181	2.31422	0.399168	0.293933
0.3466	4.70817	0.600457	2.49992	-0.113587	0.487922
0.346906	4.79276	0.514733	2.68562	0.0925913	0.681911
0.347212	4.77906	0.534183	2.49032	0.699427	0.524184
0.347517	4.76535	0.553633	2.29502	0.946795	0.366458
0.347823	4.75165	0.573083	2.09973	0.842184	0.496266
0.348128	4.73795	0.592533	1.90443	0.737574	0.626073
0.348434	4.46716	0.669612	2.2762	0.737807	0.650622
0.348739	4.19639	0.746692	2.64796	0.738041	0.675172
0.349045	4.01634	0.823771	2.07462	0.378808	0.360842
0.349351	3.83629	0.900851	1.50129	0.0195746	0.0465132
0.349656	2.80941	0.89797	1.18342	-0.0522723	0.0720253
0.349962	3.23425	0.895088	0.86556	-0.124119	0.590452
0.350267	4.38494	0.892207	1.11476	0.358213	0.831614
0.350573	4.08392	0.889325	1.36395	0.840546	1.07278
0.350878	2.42191	0.952718	1.34143	1.08323	1.1368
0.351184	0.759899	1.01611	1.31891	0.606986	1.20082
0.35149	0.610096	0.984414	1.29639	0.0184045	1.36753
0.351795	1.91201	1.09103	1.27387	-0.210709	1.04133
0.352101	2.77538	1.21853	1.48763	-0.188945	0.419889
0.352406	3.63876	1.06942	1.70138	0.551755	0.291366
0.352712	3.86701	1.08455	1.34808	1.31492	0.470914
0.353017	4.09526	1.09967	0.994772	1.35915	0.650462
0.353323	3.9757	1.09751	0.960439	1.38092	0.963507
0.353629	3.85614	1.09535	0.926105	1.40268	1.27655
0.353934	3.73658	1.09319	0.891771	1.37951	1.41502
0.35424	3.61702	1.09103	0.857438	1.35634	1.06058
0.354545	3.27158	1.08103	0.965607	1.21733	0.935428
0.354851	2.92613	1.07104	1.07378	1.07832	0.810274
0.355156	2.58069	1.06104	1.18195	0.939306	0.859694
0.355462	2.23524	1.05105	1.29012	0.800293	0.909114
0.355768	2.19224	1.00648	1.63456	0.571414	0.999609
0.356073	2.14924	0.961902	1.97901	0.342534	1.09011
0.356379	2.10624	0.91733	2.32345	0.113654	0.975221
0.356684	2.06323	0.872757	2.6679	-0.115226	0.860336
0.35699	2.40206	0.849075	2.39507	-0.10446	0.665865
0.357295	2.74089	0.825392	2.12225	-0.0936952	0.471395
0.357601	3.07972	0.80171	1.84942	-0.0829296	0.400154
0.357907	3.41854	0.778028	1.5766	-0.0721645	0.328912
0.358212	3.60615	0.835027	1.59912	0.0284677	0.347525
0.358518	3.79376	0.892027	1.62164	0.1291	0.366137
0.358823	3.98137	0.949026	1.64416	0.229732	0.38475
0.359129	4.16898	1.00603	1.66668	0.330364	0.403363
0.359434	2.83304	1.02989	1.91809	0.421635	0.555152
0.35974	1.4971	1.05375	2.1695	0.512906	0.706942
0.360046	2.48996	1.07761	1.85385	0.604177	0.930614
0.360351	3.48281	1.10147	1.53821	0.695448	0.661373
0.360657	4.74787	1.09076	1.39976	0.636941	0.641155
0.360962	4.56121	1.08004	1.26132	0.578434	0.620938
0.361268	3.83015	1.06933	1.12288	0.519927	0.446685
0.361573	3.09909	1.05861	0.984436	0.46142	0.272432
0.361879	2.20547	1.09544	1.1059	0.444102	0.378011
0.362184	2.76357	1.13227	1.22736	0.426784	0.48359
0.36249	2.50508	1.1691	1.34882	0.409466	0.486478
0.362796	2.24659	1.20593	1.47028	0.392148	0.98228
0.363101	2.48712	1.19953	1.5563	0.64443	1.47552
0.363407	2.72766	1.19314	1.64231	0.896713	1.47584
0.363712	2.96819	0.95623	1.72833	1.149	1.16809
0.364018	3.20873	0.719318	1.81435	1.40128	0.860336
0.364323	3.6449	0.816658	1.96904	1.07469	0.747376
0.364629	4.08108	0.913998	2.12372	0.748105	0.634416
0.364935	3.7914	1.01134	1.71135	0.421518	0.521457
0.36524	3.50172	1.10868	1.29898	0.0949316	0.408497
0.365546	2.35008	1.11093	1.20557	0.097857	0.498352
0.365851	1.19844	1.11318	1.11217	0.100782	0.588206
0.366157	0.681927	1.11543	1.01877	0.103708	0.67806
0.366462	1.61713	1.11768	0.925367	0.106633	0.767914
0.366768	2.02684	1.08103	0.829011	0.0477748	0.80899
0.367074	2.43656	1.04438	0.732655	-0.0110831	0.850066
0.367379	2.937	1.01638	0.600857	-0.069941	1.1376
0.367685	3.43745	0.988376	0.46906	-0.128799	1.42513
0.36799	4.02863	0.899861	1.15241	-0.187657	1.26596
0.368296	4.6198	0.949656	1.2687	-0.246516	1.10679
0.368601	5.21098	1.0081	1.10147	-0.305374	0.947623
0.368907	5.80216	0.928225	0.934227	-0.364232	0.788452
0.369213	5.39717	0.929036	1.05126	0.0346694	0.557399
0.369518	4.99218	1.06816	0.601227	0.433571	0.326345
0.369824	4.67793	1.13236	0.718257	1.23687	0.0952911
0.370129	4.36367	0.966045	1.40235	1.32124	-0.135763
0.370435	2.53721	0.765152	1.37761	1.04614	-0.033072
0.37074	2.16247	0.886984	1.35288	0.771039	0.0696186
0.371046	3.39067	1.1356	1.04461	0.0466046	0.172309
0.371352	4.61886	1.38422	1.30341	0.0411053	0.275
0.371657	4.64107	1.1646	1.78962	0.168534	0.548413
0.371963	4.66328	0.944974	2.27583	0.295962	0.821827
0.372268	4.59476	0.863662	2.23042	0.42339	0.848783
0.372574	4.52624	0.78235	2.18501	0.550819	0.875739
0.372879	5.60699	0.793246	2.2223	1.08265	0.902695
0.373185	5.23603	0.804142	2.25958	0.895543	0.929652
0.373491	5.68166	0.815037	1.72981	1.11284	1.20307
0.373796	6.12728	0.825933	1.20004	1.33013	1.47648
0.374102	6.02238	0.85871	1.40659	1.2632	1.29212
0.374407	5.91747	0.891486	1.61315	1.19627	1.10776
0.374713	5.81256	0.924263	1.28809	1.12934	0.923394
0.375018	5.70765	0.95704	0.963023	1.0624	0.739032
0.375324	5.63298	0.863032	1.06326	1.39987	0.754917
0.37563	5.55832	0.769023	1.73055	1.73734	0.770802
0.375935	4.03193	0.675015	2.04343	1.35588	0.786687
0.376241	2.50555	0.581007	2.35631	0.97441	0.802572
0.376546	3.05089	0.682939	1.97513	0.877522	0.724752
0.376852	3.59623	0.784872	1.02689	0.780635	0.646932
0.377157	4.14157	0.886804	0.610271	0.683747	0.569112
0.377463	4.68691	0.988736	0.760712	0.586859	0.491292
0.377769	5.26249	0.963883	1.17106	0.714639	0.813964
0.378074	5.83807	0.939031	1.01434	0.842418	1.13664
0.37838	5.05267	0.914178	1.21204	0.970198	0.884243
0.378685	4.26727	0.889325	1.40973	1.09798	0.631849
0.378991	2.94504	0.93777	1.43613	1.10968	0.421173
0.379296	3.07452	0.986215	1.46252	1.12138	0.210497
0.379602	3.83913	1.03466	1.16995	1.13308	0.246278
0.379908	4.60374	1.0831	1.44443	1.14478	0.28206
0.380213	4.24931	1.05087	1.8725	1.23137	0.369186
0.380519	3.89489	1.01863	2.30056	1.31796	0.456312
0.380824	4.90145	0.986395	2.38603	1.40455	0.543439
0.38113	5.90801	0.954159	1.52639	1.49114	0.630565
0.381435	6.86165	0.893107	1.31651	2.06639	0.548253
0.381741	6.36357	0.832056	1.67369	2.64163	0.46594
0.382047	4.26254	0.771004	1.65284	2.01864	0.106362
0.382352	2.16152	0.709953	1.63198	1.39566	0.2397
0.382658	2.58589	0.752635	1.58749	1.37928	0.537342
0.382963	3.01025	0.795317	1.543	1.3629	0.834984
0.383269	2.70875	0.837999	1.49852	1.03198	0.92211
0.383574	2.40726	0.880681	1.45403	0.701065	0.762779
0.38388	2.11994	0.977391	1.66982	0.334928	0.666507
0.384186	1.83262	1.0741	1.8856	0.687726	1.06315
0.384491	1.5453	1.17081	2.10139	0.681056	1.44439
0.384797	3.67751	1.26752	2.31718	0.674386	1.33271
0.385102	5.5224	1.25185	2.20218	0.240849	1.0824
0.385408	5.91558	1.23618	2.08718	0.526246	0.832096
0.385713	6.79265	1.0822	1.97218	0.811644	0.797438
0.386019	6.21802	1.15874	1.85718	0.378106	0.762779
0.386325	3.78337	1.2324	1.77467	0.56802	0.859052
0.38663	3.76824	1.16775	1.69215	0.757934	0.955324
0.386936	4.66044	1.1953	1.60964	0.902915	0.805139
0.387241	4.10093	1.22286	1.52713	1.04789	0.654954
0.387547	3.6019	1.15244	1.71633	0.983186	0.843648
0.387852	4.55459	1.08202	1.90554	0.918478	1.03234
0.388158	4.50922	0.881941	2.62636	0.853768	1.22104
0.388464	4.46386	0.912377	2.40209	0.78906	1.40973
0.388769	5.82673	1.0017	2.54921	0.980846	1.4046
0.389075	5.73789	1.09103	2.69632	1.17263	1.39946
0.38938	5.01392	1.18035	2.42996	1.36442	1.39433
0.389686	4.28995	1.26968	2.73066	1.5562	1.38919
0.389991	4.27672	1.35324	3.20856	1.59821	1.29677
0.390297	4.26349	1.20629	3.1194	1.64022	1.20435
0.390602	3.5244	1.05933	2.8176	1.68223	1.11193
0.390908	2.78531	1.1429	2.51579	1.72424	1.01951
0.391214	2.56793	1.17387	2.04564	1.58089	0.737107
0.391519	2.35055	1.20485	1.57549	1.43755	0.454708
0.391825	1.22585	1.25023	1.10534	1.74354	0.418766
0.39213	1.55286	1.29561	0.635191	1.3306	0.382825
0.392436	3.51306	1.26032	0.590336	0.917658	0.49065
0.392741	4.02154	1.22502	0.54548	1.22365	0.598475
0.393047	3.98562	1.18972	0.181653	1.08031	0.7063
0.393353	3.94971	1.15442	0.384887	0.936965	0.814125
0.393658	4.59051	1.16072	0.520376	1.00951	0.664261
0.393964	5.2313	1.16703	0.655865	1.08206	0.514397
0.394269	5.14624	1.17333	0.826796	1.15461	0.61099
0.394575	5.06118	1.17963	0.997726	1.22716	0.707583
0.39488	4.70392	1.30696	1.16866	1.38958	0.449894
0.395186	4.34666	1.43429	1.33959	1.55199	0.192205
0.395492	4.5338	1.41754	1.51052	1.71441	0.180974
0.395797	6.17265	1.26248	1.68145	1.87682	0.169742
0.396103	6.0271	1.12399	1.71061	1.62173	0.143106
0.396408	4.42983	1.12381	1.73978	1.36664	0.116471
0.396714	3.10476	1.12939	1.76894	1.11155	0.331158
0.397019	1.77969	0.99666	1.79811	0.85646	0.792303
0.397325	2.20878	0.993599	1.5083	0.930881	0.811878
0.397631	4.08959	1.22106	1.2185	1.0053	0.338539
0.397936	5.24453	1.388	1.49575	1.07972	0.157868
0.398242	4.94776	1.41664	1.773	1.15414	-0.0228029
0.398547	3.26543	1.43266	1.76968	1.01981	0.403363
0.398853	1.58311	1.44869	1.76636	0.885479	0.829528
0.399158	1.26176	1.45608	1.76304	0.751147	1.00924
0.399464	0.940418	1.46346	1.75971	0.616815	1.18895
0.39977	2.17665	1.41321	1.96904	0.57235	1.11706
0.400075	3.41287	1.36297	2.17836	0.527884	1.04518
0.400381	3.28812	1.31272	1.85607	0.483419	0.973295
0.400686	3.16336	1.26248	1.53378	0.438953	0.901412
0.400992	1.6625	1.28859	1.17899	0.53865	0.877023
0.401297	1.61335	1.3147	1.39127	0.638345	0.852634
0.401603	2.19933	1.34082	1.28458	0.738041	0.843648
0.401909	2.78531	1.36693	1.17789	0.837738	0.834663
0.402214	3.96105	1.35847	1.62644	0.712767	0.743525
0.40252	5.13679	1.35	2.07499	0.587795	0.898844
0.402825	4.86081	1.47985	1.95649	0.462824	1.1928
0.403131	4.58484	1.6097	1.83798	0.337853	0.993833
0.403436	5.07063	1.62797	1.67333	0.0766773	1.11401
0.403742	5.55643	1.64625	1.50867	-0.184498	1.23419
0.404048	6.76808	1.43402	1.66299	0.273261	1.07711
0.404353	7.97974	1.22178	1.25025	0.73102	0.920024
0.404659	8.75285	1.1392	0.861129	0.784379	0.757806
0.404964	9.52597	1.05663	0.472013	0.837738	0.595587
0.40527	9.66395	1.02016	0.638144	0.891096	0.40256
0.405575	8.35023	1.26032	1.37134	0.944455	0.702449
0.405881	7.90602	1.46949	1.76488	0.924796	0.843167
0.406187	7.46181	1.21763	1.59137	0.905138	0.983885
0.406492	6.11027	0.983063	1.77227	0.885479	0.580343
0.406798	6.21045	1.20953	1.95316	0.865821	0.176802
0.407103	5.29746	1.19683	1.98048	0.756296	0.199426
0.407409	4.38447	1.18414	2.0078	0.64677	0.22205
0.407714	5.01392	1.20025	2.03512	0.537245	0.244674
0.40802	5.64338	1.21637	2.06244	0.42772	0.267298
0.408326	5.20862	1.24618	2.396	0.576328	0.391008
0.408631	4.77386	1.27598	2.72955	0.724936	0.514718
0.408937	4.15764	1.30579	2.49604	0.633899	0.391971
0.409242	4.99313	1.33559	2.26254	0.902329	0.269223
0.409548	5.8135	1.3654	1.81638	1.02098	0.387799
0.409853	5.18216	1.39521	1.37023	0.540522	0.506374
0.410159	5.45813	1.42501	1.81011	0.554329	0.378492
0.410465	5.73411	1.45482	2.24998	0.927605	0.250611
0.41077	5.15569	1.37152	2.36794	0.729851	0.539909
0.411076	4.57727	1.28823	1.54079	0.172629	0.829207
0.411381	3.99885	1.20494	1.24526	0.199543	0.543439
0.411687	3.42043	1.12164	0.949733	0.825568	0.257671
0.411992	3.77958	1.11615	1.45754	0.912393	0.300512
0.412298	4.13873	1.11066	1.96535	0.63975	0.343353
0.412604	4.49788	1.26077	2.26051	0.606751	0.632651
0.412909	4.85703	1.13425	1.98861	0.573754	0.92195
0.413215	3.9034	1.08698	1.88542	0.517353	0.70277
0.41352	2.94976	1.0397	2.34929	0.460952	0.48359
0.413826	2.90345	1.20566	2.77773	0.179884	0.233602
0.414131	5.27667	1.37161	2.6391	0.258284	0.47653
0.414437	7.42306	1.36468	2.39415	0.478972	0.508941
0.414743	7.14991	1.35775	2.1492	0.340193	0.541353
0.415048	5.96945	1.47183	1.86881	0.0516362	0.604572
0.415354	4.78898	1.58592	1.58841	0.362192	0.667791
0.415659	4.78804	1.64959	1.57088	1.006	0.823431
0.415965	4.78709	1.43663	1.55334	1.0507	0.979071
0.41627	4.06029	1.37927	1.53581	0.548713	0.559645
0.416576	3.33348	1.32191	1.51827	0.406189	0.140218
0.416882	3.21156	1.32794	1.50073	0.473355	-0.00707841
0.417187	3.08964	1.33397	1.4832	0.540522	-0.154375
0.417493	3.69358	1.34001	1.46566	0.630155	-0.0552146
0.417798	4.29752	1.34604	1.44813	0.719787	0.0439459
0.418104	6.08475	1.42195	1.47286	0.0130219	0.223975
0.418409	7.87199	1.49786	1.4976	-0.693744	0.404005
0.418715	7.2397	1.43546	1.48689	-0.681574	0.337577
0.41902	6.60741	1.37305	1.47618	-0.669405	0.271149
0.419326	7.80489	1.1637	1.78445	-0.470013	-0.0314674
0.419632	9.00237	0.954339	1.52565	-0.27062	-0.334084
0.419937	8.74813	0.975499	1.58583	-0.393251	-0.225938
0.420243	8.49389	0.99666	1.64601	-0.515882	-0.117792
0.420548	9.93332	1.15757	1.85976	-0.516818	0.159794
0.420854	11.3727	1.31849	2.07352	0.081358	0.437379
0.421159	10.5439	1.24888	2.28727	0.679534	0.745771
0.421465	11.1667	1.17927	2.50103	0.678598	0.561249
0.421771	11.6535	1.17594	2.53758	0.662684	0.443476
0.422076	12.1402	1.17261	2.57412	0.64677	0.325703
0.422382	12.7177	1.30759	2.92965	0.593412	0.20793
0.422687	13.2951	1.44257	2.7181	0.540053	0.0901567
0.422993	13.5843	1.42348	2.51709	0.295728	0.362447
0.423298	13.8736	1.40439	2.31607	0.0514026	1.12765
0.423604	13.4369	1.3853	2.07961	0.166544	1.48209
0.42391	13.0003	1.36621	1.84315	0.281686	1.34362
0.424215	12.2007	1.35576	2.06743	0.823696	1.23082
[truncated: 28,478 more rows]

## Sheet: Fig4C_x0009_
MS spectra of 5-ttc, 5-dtc, 8-dtc, 8-ttc, 21-ttc
	5-TTC		5-DTC		8-DTC		8-TTC		21-TTC
m/z	intensity / a.u.	m/z	intensity / a.u.	m/z	intensity / a.u.	m/z	intensity / a.u.	m/z	intensity / a.u.
350.322	0.02807	400.322	0.000296916	400.322	0.02807	395.822	0.02807	300.322	0.02807
356.377	0.0583	406.377	0.000107344	406.377	0.0583	401.877	0.0583	306.377	0.0583
362.33	0.0536	412.33	0.000541136	412.33	0.0536	407.83	0.0536	312.33	0.0536
362.584	0.0676	412.584	0.000285574	412.584	0.0676	408.084	2.0451	312.584	0.0676
363.334	0.0228	413.334	0.000140609	413.334	0.0228	408.834	0.0228	313.334	0.0228
367.384	0.15729	417.384	5.04343	417.385	0.15729	412.884	3.3021	317.384	0.15729
373.52	0.02989	423.52	2.12311	423.52	0.02989	419.02	0.02989	323.52	0.02989
376.346	0.02661	426.346	1.31038e-05	426.346	0.02661	421.846	0.02661	326.346	0.02661
380.403	0.08826	430.403	0.122461	430.403	0.08826	425.903	0.08826	330.403	0.08826
381.952	0.09401	431.952	0.000285574	431.952	0.09401	427.452	0.09401	331.952	0.09401
382.855	0.03302	432.855	0.285574	432.855	0.03302	428.355	15.3212	332.855	0.03302
384.148	0.03173	434.148	0.285574	434.148	0.03173	429.648	121236	334.148	0.03173
392.523	0.07424	442.523	0.000122915	442.523	0.07424	438.023	5.3443	342.523	0.07424
395.101	0.14005	445.101	0.000129502	445.101	0.14005	440.601	0.14005	345.101	0.14005
409.443	0.02838	459.443	2.03131	459.443	0.02838	454.943	0.02838	359.443	0.02838
413.58	0.03686	463.58	3.64242	463.58	0.03686	459.08	6.21333	363.58	0.03686
440.54	0.02525	490.54	7.12311	490.54	12.0535	486.04	0.02525	390.54	0.02525
441.504	0.02806	491.504	0.000208107	491.504	0.02806	487.004	0.02806	391.504	8.73773
444.084	0.14376	494.084	0.000155522	494.084	0.14376	489.584	0.14376	394.084	0.14376
449.341	5.37373	499.341	0.000140578	499.341	0.02499	494.841	0.02499	399.341	0.02499
452.47	0.02526	502.47	9.25654e-05	502.47	0.02526	497.97	5.342	402.47	0.02526
468.414	0.02574	518.414	0.000196325	518.414	0.02574	513.914	0.02574	418.414	0.02574
469.533	0.40882	519.533	0.000347074	519.533	0.40882	515.033	0.40882	419.533	0.40882
474.81	0.02515	524.81	0.000141087	524.811	0.02515	520.31	0.02515	424.81	0.02515
478.362	0.0891	528.362	0.000137974	528.362	0.0891	523.862	0.0891	428.362	0.0891
480.503	8.66767	530.503	0.01148	530.503	0.02846	526.003	0.02846	430.503	0.02846
481.506	0.12532	531.506	0.00377	531.506	0.12532	527.006	0.12532	431.506	6.43737
485.45	0.03498	535.45	0.03173	535.45	0.03498	530.95	0.03498	435.45	0.03498
494.519	0.11619	544.519	0.000340628	544.519	0.11619	540.019	0.11619	444.519	0.11619
494.95	8.37373	544.95	0.000136768	544.95	0.03092	540.45	0.03092	444.95	5.37767
498.113	0.03926	549.125	1.04214	548.113	0.03926	543.613	0.03926	448.113	0.03926
498.571	0.03026	549.198	2.04324	548.571	0.03026	544.071	0.03026	448.571	0.03026
502.345	0.03113	549.221	86.0244	552.345	0.03113	547.845	4.123	452.345	0.03113
508.534	6.37373	549.834	0.813113	558.534	0.06587	554.034	0.06587	458.534	0.06587
509.538	0.03006	550.024	0.831313	559.538	0.03006	555.038	0.03006	459.538	0.03006
510.327	0.02715	550.223	23.5545	560.327	0.02715	555.827	0.02715	460.327	0.02715
510.54	0.06208	551.161	0.46562	560.54	0.06208	556.04	5.231	460.54	0.06208
518.357	0.08203	551.216	5.04324	568.357	0.08203	563.857	0.08203	468.357	8.37373
522.548	0.07119	551.228	3.85934	572.548	0.07119	568.048	0.07119	472.548	0.07119
524.474	0.09714	551.35	0.421312	574.474	0.09714	569.974	0.09714	474.474	0.09714
525.735	0.11666	552.22	2.31312	575.735	0.11666	571.235	0.11666	475.735	0.11666
534.316	0.07982	553.203	0.531231	584.316	0.07982	579.816	0.07982	484.316	0.07982
536.565	0.0825	560.327	0.000168835	586.565	0.0825	582.065	0.0825	486.565	0.0825
537.57	0.14723	560.54	0.000273555	587.57	0.14723	583.07	0.14723	487.57	14.7377
538.569	0.3997	568.357	2.55152	588.569	1.53535	584.069	0.3997	488.569	0.3997
550.31	2.34343	572.548	5.54353	600.31	25.5354	595.81	0.16747	500.31	0.16747
551.316	0.03881	574.474	3.75475	601.316	18.7659	596.816	0.03881	501.316	0.03881
553.36	0.05644	575.735	0.000138785	603.36	9.48485	598.86	5.15432	503.36	5.37373
558.991	0.08621	584.316	0.66363	608.991	5.63636	604.491	0.08621	508.991	0.08621
559.45	0.02587	586.565	0.754747	609.45	6.85858	604.95	0.02587	509.45	0.02587
559.91	0.03753	587.57	0.00115	609.91	0.03753	605.41	0.03753	509.91	5.37373
560.369	0.02369	588.569	0.000257434	610.369	0.02369	605.869	5.04512	510.369	5.73737
562.485	0.02863	600.31	0.000213212	612.485	0.02863	607.985	0.02863	512.485	8.73737
562.87	2.34343	601.316	0.000193527	626.695	0.03202	622.195	0.03202	526.695	0.03202
563.67	3.34343	603.36	0.000242607	635.205	0.02441	630.705	0.02441	535.205	0.02441
564.28	11.6976	608.991	0.000357686	637.58	0.02879	633.08	6.21321	537.58	0.02879
565.28	3.54588	609.45	0.000614115	642.175	0.0304	637.675	0.0304	542.175	5.77373
566.18	95.0123	609.91	0.02793	643.181	0.05736	638.681	0.05736	543.181	0.05736
567.18	11.2373	610.369	0.09094	649.473	0.04136	644.973	0.04136	549.473	0.04136
568.18	9.73737	612.485	0.000144573	655.378	0.03551	650.878	0.03551	555.378	0.03551
576.695	9.34771	626.695	0.00015545	660.033	0.02439	655.533	0.02439	560.033	0.02439
585.205	0.02441	635.205	0.000160646	685.007	0.09094	680.507	0.09094	585.007	5.53737
587.58	0.02879	637.58	0.000150142	685.846	0.02575	681.346	0.02575	585.846	0.02575
592.175	0.0304	642.175	0.000420565	687.311	1.57097	685.708	0.04621	590.208	0.04621
593.181	0.05736	643.181	0.000218766	694.303	1.36374	695.829	0.02805	600.329	0.02805
599.473	0.04136	649.473	0.000157632	695.301	1.53737	701.39	0.02793	605.89	6.27227
605.378	0.03551	655.378	0.0001621	697.309	91.3737	705.33	0.03016	609.83	0.03016
610.033	0.02439	660.033	0.000148502	698.312	9.37373	706.359	0.04152	610.859	0.04152
635.007	0.09094	685.007	0.00014926	699.319	3.75569	712.801	3.03221	620.735	0.61353
635.846	0.02575	685.846	6.0481	700.949	1.0507	713.445	4.23122	630.666	0.02727
640.208	0.04621	690.208	2.90419	708.509	1.767	714.271	98.2344	645.917	5.23737
650.329	0.02805	700.329	0.00015086	708.909	1.7666	715.274	24.1211	650.756	0.22764
655.89	0.02793	705.89	0.000160984	709.83	0.03016	716.265	11.1212	661.025	0.02618
659.83	0.03016	709.83	0.000141557	710.859	0.04152	716.442	3.21211	671.052	0.04703
660.859	0.04152	710.859	0.000181097	720.735	0.61353	716.791	4.45224	671.451	0.03658
670.735	0.61353	720.735	0.000136382	730.666	0.02727	717.269	3.03235	863.4	1.05054
680.666	0.02727	730.666	0.000120297	745.918	1.49419	726.166	0.02727	865.33	102.051
695.917	1.49419	745.917	0.000136664	750.756	0.22764	741.417	1.49419	866.34	41.0572
700.756	0.22764	750.756	0.000127764	761.025	0.02618	746.256	0.22764	867.35	7.04455
711.025	0.02618	761.025	0.000148596	771.052	0.04703	756.525	0.02618	868.36	3.3737
721.052	0.04703	771.052	0.000138485	771.451	0.03658	766.552	0.04703	869.34	1.27373
721.451	8.34343	771.451	8.85404			766.951	0.03658	870.3	1.05005

## Sheet: Fig5B_x0009_
Maldi-TOF MS for PiBVE-DTC, PIBVE-MOS-DTC, PIBVE-MOS-TTC
	PiBVE-DTC		PIBVE-MOS-DTC		PIBVE-MOS-TTC
m/z	intensity / a.u.	m/z	intensity / a.u.	m/z	intensity / a.u.
1213.52	431.667	1192.81	0	1507.75	0
1213.55	422.222	1192.83	0	1507.83	0
1213.58	428.889	1192.86	0	1507.92	0
1213.61	427.778	1192.89	0	1508	0
1213.63	427.778	1192.92	0	1508.09	0
1213.66	438.889	1192.95	0	1508.17	0
1213.69	430.556	1192.98	0	1508.26	0
1213.72	426.111	1193.01	0	1508.35	0
1213.75	433.889	1193.03	0	1508.43	0
1213.78	428.889	1193.06	0	1508.52	0
1213.81	426.667	1193.09	0	1508.6	0
1213.83	430	1193.12	0	1508.69	0
1213.86	427.778	1193.15	0	1508.77	0
1213.89	426.667	1193.18	0	1508.86	0
1213.92	432.222	1193.21	0	1508.94	0
1213.95	428.333	1193.23	0	1509.03	0
1213.98	427.778	1193.26	0	1509.12	0
1214.01	435	1193.29	0	1509.2	0
1214.04	439.444	1193.32	0	1509.29	0
1214.06	427.222	1193.35	0	1509.37	0
1214.09	435.556	1193.38	0	1509.46	0
1214.12	430	1193.41	0	1509.54	0
1214.15	424.444	1193.43	0	1509.63	0
1214.18	430.556	1193.46	0	1509.71	0
1214.21	428.889	1193.49	0	1509.8	0
1214.23	423.333	1193.52	0	1509.88	0
1214.26	433.333	1193.55	0	1509.97	0
1214.29	429.444	1193.58	0	1510.06	0
1214.32	422.222	1193.61	0	1510.14	0
1214.35	426.667	1193.63	0	1510.23	0
1214.38	425	1193.66	0	1510.31	0
1214.41	425	1193.69	0	1510.4	0
1214.43	432.222	1193.72	0	1510.48	0
1214.46	425.556	1193.75	0	1510.57	0
1214.49	422.222	1193.78	0	1510.65	0
1214.52	432.778	1193.81	0	1510.74	0
1214.55	427.222	1193.83	0	1510.83	0
1214.58	422.778	1193.86	0	1510.91	0
1214.61	428.333	1193.89	0	1511	0
1214.63	431.111	1193.92	0	1511.08	0
1214.66	426.111	1193.95	0	1511.17	0
1214.69	433.333	1193.98	0	1511.25	0
1214.72	431.111	1194.01	0	1511.34	0
1214.75	421.667	1194.04	0	1511.42	0
1214.78	436.111	1194.06	0	1511.51	0
1214.81	430	1194.09	0	1511.6	0
1214.84	425.556	1194.12	0	1511.68	0
1214.86	426.667	1194.15	0	1511.77	0
1214.89	431.111	1194.18	0	1511.85	0
1214.92	426.667	1194.21	0	1511.94	0
1214.95	440	1194.23	0	1512.02	0
1214.98	432.222	1194.26	0	1512.11	0
1215.01	428.889	1194.29	0	1512.19	0
1215.04	433.889	1194.32	0	1512.28	0
1215.07	430.556	1194.35	0	1512.37	0
1215.09	429.444	1194.38	0	1512.45	0
1215.12	435	1194.41	0	1512.54	0
1215.15	433.889	1194.43	0	1512.62	0
1215.18	426.667	1194.46	0	1512.71	0
1215.21	435	1194.49	0	1512.79	0
1215.24	430.556	1194.52	0	1512.88	0
1215.27	426.667	1194.55	0	1512.96	0
1215.29	440.556	1194.58	0	1513.05	0
1215.32	433.333	1194.61	0	1513.14	0
1215.35	427.778	1194.63	0	1513.22	0
1215.38	433.333	1194.66	0	1513.31	0
1215.41	433.889	1194.69	0	1513.39	0
1215.44	426.667	1194.72	0	1513.48	0
1215.46	437.222	1194.75	0	1513.57	0
1215.49	432.222	1194.78	0	1513.65	0
1215.52	433.333	1194.81	0	1513.74	0
1215.55	432.778	1194.84	0	1513.82	0
1215.58	432.778	1194.86	0	1513.91	0
1215.61	431.111	1194.89	0	1513.99	0
1215.64	435.556	1194.92	0	1514.08	0
1215.67	435	1194.95	0	1514.16	0
1215.69	432.222	1194.98	0	1514.25	0
1215.72	435	1195.01	0	1514.34	0
1215.75	430	1195.04	0	1514.42	0
1215.78	426.111	1195.07	0	1514.51	0
1215.81	436.111	1195.09	0	1514.59	0
1215.84	438.333	1195.12	0	1514.68	0
1215.87	424.444	1195.15	0	1514.76	0
1215.89	434.444	1195.18	0	1514.85	0
1215.92	435	1195.21	0	1514.93	0
1215.95	425	1195.24	0	1515.02	0
1215.98	436.667	1195.27	0	1515.11	0
1216.01	432.222	1195.29	0	1515.19	0
1216.04	430	1195.32	0	1515.28	0
1216.07	439.444	1195.35	0	1515.36	0
1216.1	436.111	1195.38	0	1515.45	0
1216.12	430	1195.41	0	1515.54	0
1216.15	435.556	1195.44	0	1515.62	0
1216.18	431.111	1195.46	0	1515.71	0
1216.21	426.111	1195.49	0	1515.79	0
1216.24	438.889	1195.52	0	1515.88	0
1216.27	435	1195.55	0	1515.96	0
1216.3	429.444	1195.58	0	1516.05	0
1216.33	437.222	1195.61	0	1516.13	0
1216.35	432.778	1195.64	0	1516.22	0
1216.38	433.333	1195.67	0	1516.31	0
1216.41	442.222	1195.69	0	1516.39	0
1216.44	437.222	1195.72	0	1516.48	0
1216.47	430	1195.75	0	1516.56	0
1216.5	439.444	1195.78	0	1516.65	0
1216.53	438.333	1195.81	0	1516.73	0
1216.55	432.778	1195.84	0	1516.82	0
1216.58	445.556	1195.87	0	1516.91	0
1216.61	442.778	1195.89	0	1516.99	0
1216.64	433.889	1195.92	0	1517.08	0
1216.67	441.667	1195.95	0	1517.16	0
1216.7	446.667	1195.98	0	1517.25	0
1216.73	437.778	1196.01	0	1517.34	0
1216.76	444.444	1196.04	0	1517.42	0
1216.78	437.778	1196.07	0	1517.51	0
1216.81	432.778	1196.1	0	1517.59	0
1216.84	449.444	1196.12	0	1517.68	0
1216.87	440	1196.15	0	1517.77	0
1216.9	440	1196.18	0	1517.85	0
1216.93	453.333	1196.21	0	1517.94	0
1216.95	448.333	1196.24	0	1518.02	0
1216.98	437.222	1196.27	0	1518.11	0
1217.01	450.556	1196.3	0	1518.19	0
1217.04	451.667	1196.33	0	1518.28	0
1217.07	439.444	1196.35	0	1518.37	0
1217.1	456.111	1196.38	0	1518.45	0
1217.13	451.111	1196.41	0	1518.54	0
1217.16	445	1196.44	0	1518.62	0
1217.18	447.778	1196.47	0	1518.71	0
1217.21	447.222	1196.5	0	1518.79	0
1217.24	439.444	1196.53	0	1518.88	0
1217.27	450	1196.55	0	1518.97	0
1217.3	453.889	1196.58	0	1519.05	0
1217.33	445.556	1196.61	0	1519.14	0
1217.36	451.111	1196.64	0	1519.22	0
1217.39	448.889	1196.67	0	1519.31	0
1217.41	446.667	1196.7	0	1519.39	0
1217.44	456.667	1196.73	0	1519.48	0
1217.47	447.778	1196.76	0	1519.57	0
1217.5	443.333	1196.78	0	1519.65	0
1217.53	457.222	1196.81	0	1519.74	0
1217.56	453.333	1196.84	0	1519.82	0
1217.59	441.111	1196.87	0	1519.91	0
1217.62	452.222	1196.9	0	1520	0
1217.64	450.556	1196.93	0	1520.08	0
1217.67	442.778	1196.95	0	1520.17	0
1217.7	453.333	1196.98	0	1520.25	0
1217.73	450	1197.01	0	1520.34	0
1217.76	442.778	1197.04	0	1520.42	0
1217.79	458.333	1197.07	0	1520.51	0
1217.82	453.333	1197.1	0	1520.6	0
1217.85	449.444	1197.13	0	1520.68	0
1217.87	455.556	1197.16	0	1520.77	0
1217.9	458.889	1197.18	0	1520.86	0
1217.93	446.667	1197.21	0	1520.94	0
1217.96	448.889	1197.24	0	1521.03	0
1217.99	456.667	1197.27	0	1521.11	0
1218.02	438.333	1197.3	0	1521.2	0
1218.05	456.111	1197.33	0	1521.28	0
1218.07	452.778	1197.36	0	1521.37	0
1218.1	452.778	1197.39	0	1521.46	0
1218.13	461.111	1197.41	0	1521.54	0
1218.16	453.889	1197.44	0	1521.63	0
1218.19	446.667	1197.47	0	1521.71	0
1218.22	462.222	1197.5	0	1521.8	0
1218.25	456.667	1197.53	0	1521.89	0
1218.28	447.778	1197.56	0	1521.97	0
1218.3	461.667	1197.59	0	1522.06	0
1218.33	460.556	1197.62	0	1522.14	0
1218.36	452.778	1197.64	0	1522.23	0
1218.39	461.667	1197.67	0	1522.32	0
1218.42	460	1197.7	0	1522.4	0
1218.45	447.778	1197.73	0	1522.49	0
1218.48	468.333	1197.76	0	1522.57	0
1218.51	457.222	1197.79	0	1522.66	0
1218.53	450.556	1197.82	0	1522.74	0
1218.56	463.333	1197.85	0	1522.83	0
1218.59	460.556	1197.87	0	1522.92	0
1218.62	455	1197.9	0	1523	0
1218.65	466.667	1197.93	0	1523.09	0
1218.68	457.222	1197.96	0	1523.17	0
1218.71	450.556	1197.99	0	1523.26	0
1218.73	460	1198.02	0	1523.35	0
1218.76	461.111	1198.05	0	1523.43	0
1218.79	453.333	1198.07	0	1523.52	0
1218.82	464.444	1198.1	0	1523.61	0
1218.85	458.333	1198.13	0	1523.69	0
1218.88	448.889	1198.16	0	1523.78	0
1218.91	464.444	1198.19	0	1523.86	0
1218.94	458.333	1198.22	0	1523.95	0
1218.96	450	1198.25	0	1524.04	0
1218.99	462.778	1198.28	0	1524.12	0
1219.02	461.111	1198.3	0	1524.21	0
1219.05	448.333	1198.33	0	1524.29	0
1219.08	469.444	1198.36	0	1524.38	0
1219.11	465.556	1198.39	0	1524.46	0
1219.14	452.222	1198.42	0	1524.55	0
1219.16	473.333	1198.45	0	1524.64	0
1219.19	456.667	1198.48	0	1524.72	0
1219.22	452.222	1198.51	0	1524.81	0
1219.25	463.889	1198.53	0	1524.89	0
1219.28	462.222	1198.56	0	1524.98	0
1219.31	453.333	1198.59	0	1525.07	0
1219.34	465.556	1198.62	0	1525.15	0
1219.37	458.889	1198.65	0	1525.24	0
1219.39	447.778	1198.68	0	1525.33	0
1219.42	465	1198.71	0	1525.41	0
1219.45	460	1198.73	0	1525.5	0
1219.48	457.778	1198.76	0	1525.58	0
1219.51	467.778	1198.79	0	1525.67	0
1219.54	460.556	1198.82	0	1525.76	0
1219.57	457.222	1198.85	0	1525.84	0
1219.6	467.778	1198.88	0	1525.93	0
1219.62	464.444	1198.91	0	1526.01	0
1219.65	457.222	1198.94	0	1526.1	0
1219.68	463.889	1198.96	0	1526.18	0
1219.71	458.333	1198.99	0	1526.27	0
1219.74	452.778	1199.02	0	1526.36	0
1219.77	464.444	1199.05	0	1526.44	0
1219.8	470	1199.08	0	1526.53	0
1219.83	453.333	1199.11	0	1526.62	0
1219.86	463.889	1199.14	0	1526.7	0
1219.88	460	1199.16	0	1526.79	0
1219.91	449.444	1199.19	0	1526.87	0
1219.94	470	1199.22	0	1526.96	0
1219.97	461.667	1199.25	0	1527.05	0
1220	454.444	1199.28	0	1527.13	0
1220.03	470	1199.31	0	1527.22	0
1220.06	466.111	1199.34	0	1527.3	0
1220.09	453.889	1199.37	0	1527.39	0
1220.11	470.556	1199.39	0	1527.48	0
1220.14	465.556	1199.42	0	1527.56	0
1220.17	456.667	1199.45	0	1527.65	0
1220.2	475	1199.48	0	1527.73	0
1220.23	463.889	1199.51	0	1527.82	0
1220.26	448.333	1199.54	0	1527.91	0
1220.29	469.444	1199.57	0	1527.99	0
1220.32	463.333	1199.6	0	1528.08	0
1220.34	456.111	1199.62	0	1528.17	0
1220.37	472.222	1199.65	0	1528.25	0
1220.4	459.444	1199.68	0	1528.34	0
1220.43	458.333	1199.71	0	1528.42	0
1220.46	465	1199.74	0	1528.51	0
1220.49	467.222	1199.77	0	1528.6	0
1220.52	454.444	1199.8	0	1528.68	0
1220.55	466.111	1199.83	0	1528.77	0
1220.57	459.444	1199.86	0	1528.86	0
1220.6	455.556	1199.88	0	1528.94	0
1220.63	458.889	1199.91	0	1529.03	0
1220.66	460.556	1199.94	0	1529.11	0
1220.69	451.111	1199.97	0	1529.2	0
1220.72	470.556	1200	0	1529.29	0
1220.75	461.111	1200.03	0	1529.37	0
1220.78	455	1200.06	0	1529.46	0
1220.8	465.556	1200.09	0	1529.54	0
1220.83	459.444	1200.11	0	1529.63	0
1220.86	455	1200.14	0	1529.72	0
1220.89	465.556	1200.17	0	1529.8	0
1220.92	467.222	1200.2	0	1529.89	0
1220.95	452.222	1200.23	0	1529.97	0
1220.98	474.444	1200.26	0	1530.06	0
1221.01	462.222	1200.29	0	1530.15	0
1221.03	455	1200.32	0	1530.23	0
1221.06	467.222	1200.34	0	1530.32	0
1221.09	464.444	1200.37	0	1530.41	0
1221.12	447.222	1200.4	0	1530.49	0
1221.15	466.667	1200.43	0	1530.58	0
1221.18	459.444	1200.46	0	1530.66	0
1221.21	446.111	1200.49	0	1530.75	0
1221.24	467.222	1200.52	0	1530.84	0
1221.27	461.111	1200.55	0	1530.92	0
1221.29	452.222	1200.57	0	1531.01	0
1221.32	466.111	1200.6	0	1531.1	0
1221.35	458.889	1200.63	0	1531.18	0
1221.38	452.222	1200.66	0	1531.27	0
1221.41	463.889	1200.69	0	1531.36	0
1221.44	459.444	1200.72	0	1531.44	0
1221.47	448.333	1200.75	0	1531.53	0
1221.49	465.556	1200.78	0	1531.61	0
1221.52	462.778	1200.8	0	1531.7	0
1221.55	443.333	1200.83	0	1531.79	0
1221.58	466.111	1200.86	0	1531.87	0
1221.61	452.778	1200.89	0	1531.96	0
1221.64	451.111	1200.92	0	1532.05	0
1221.67	461.111	1200.95	0	1532.13	0
1221.7	456.111	1200.98	0	1532.22	0
1221.72	452.222	1201.01	0	1532.3	0
1221.75	458.333	1201.03	0	1532.39	0
1221.78	459.444	1201.06	0	1532.48	0
1221.81	445	1201.09	0	1532.56	0
1221.84	459.444	1201.12	0	1532.65	0
1221.87	448.889	1201.15	0	1532.73	0
1221.9	439.444	1201.18	0	1532.82	0
1221.93	457.222	1201.21	0	1532.91	0
1221.96	452.778	1201.24	0	1532.99	0
1221.98	442.222	1201.27	0	1533.08	0
1222.01	452.222	1201.29	0	1533.17	0
1222.04	446.667	1201.32	0	1533.25	0
1222.07	442.222	1201.35	0	1533.34	0
1222.1	450.556	1201.38	0	1533.42	0
1222.13	445	1201.41	0	1533.51	0
1222.16	439.444	1201.44	0	1533.6	0
1222.19	458.333	1201.47	0	1533.68	0
1222.21	441.667	1201.49	0	1533.77	0
1222.24	440.556	1201.52	0	1533.86	0
1222.27	447.778	1201.55	0	1533.94	0
1222.3	451.667	1201.58	0	1534.03	0
1222.33	438.333	1201.61	0	1534.12	0
1222.36	449.444	1201.64	0	1534.2	0
1222.39	444.444	1201.67	0	1534.29	0
1222.42	445.556	1201.7	0	1534.38	0
1222.44	450	1201.72	0	1534.46	0
1222.47	440	1201.75	0	1534.55	0
1222.5	441.667	1201.78	0	1534.63	0
1222.53	446.111	1201.81	0	1534.72	0
1222.56	446.667	1201.84	0	1534.81	0
1222.59	434.444	1201.87	0	1534.89	0
1222.62	448.333	1201.9	0	1534.98	0
1222.65	441.111	1201.93	0	1535.07	0
1222.68	435.556	1201.96	0	1535.15	0
1222.7	444.444	1201.98	0	1535.24	0
1222.73	446.111	1202.01	0	1535.33	0
1222.76	435.556	1202.04	0	1535.41	0
1222.79	444.444	1202.07	0	1535.5	0
1222.82	439.444	1202.1	0	1535.58	0
1222.85	438.889	1202.13	0	1535.67	0
1222.88	448.333	1202.16	0	1535.76	0
1222.91	439.444	1202.19	0	1535.84	0
1222.93	439.444	1202.21	0	1535.93	0
1222.96	441.111	1202.24	0	1536.02	0
1222.99	441.667	1202.27	0	1536.1	0
1223.02	435	1202.3	0	1536.19	0
1223.05	443.333	1202.33	0	1536.28	0
1223.08	446.667	1202.36	0	1536.36	0
1223.11	432.778	1202.39	0	1536.45	0
1223.14	440.556	1202.42	0	1536.53	0
1223.17	440	1202.44	0	1536.62	0
1223.19	433.889	1202.47	0	1536.71	0
1223.22	441.667	1202.5	0	1536.79	0
1223.25	445.556	1202.53	0	1536.88	0
1223.28	428.333	1202.56	0	1536.97	0
1223.31	440.556	1202.59	0	1537.05	0
1223.34	445	1202.62	0	1537.14	0
1223.37	428.889	1202.65	0	1537.22	0
1223.4	440	1202.68	0	1537.31	0
1223.42	440.556	1202.7	0	1537.4	0
1223.45	433.889	1202.73	0	1537.48	0
1223.48	437.222	1202.76	0	1537.57	0
1223.51	440.556	1202.79	0	1537.66	0
1223.54	428.889	1202.82	0	1537.74	0
1223.57	441.667	1202.85	0	1537.83	0
1223.6	443.333	1202.88	0	1537.92	0
1223.63	431.667	1202.91	0	1538	0
1223.66	441.111	1202.93	0	1538.09	0
1223.68	433.333	1202.96	0	1538.18	0
1223.71	434.444	1202.99	0	1538.26	0
1223.74	448.889	1203.02	0	1538.35	0
1223.77	442.778	1203.05	0	1538.44	0
1223.8	431.667	1203.08	0	1538.52	0
1223.83	441.667	1203.11	0	1538.61	0
1223.86	442.778	1203.14	0	1538.69	0
1223.89	430	1203.17	0	1538.78	0
1223.91	442.222	1203.19	0	1538.87	0
1223.94	437.778	1203.22	0	1538.95	0
1223.97	432.222	1203.25	0	1539.04	0
1224	442.222	1203.28	0	1539.13	0
1224.03	437.778	1203.31	0	1539.21	0
1224.06	434.444	1203.34	0	1539.3	0
1224.09	439.444	1203.37	0	1539.39	0
1224.12	436.667	1203.4	0	1539.47	0
1224.15	435	1203.42	0	1539.56	0
1224.17	435.556	1203.45	0	1539.65	0
1224.2	438.333	1203.48	0	1539.73	0
1224.23	436.667	1203.51	0	1539.82	0
1224.26	439.444	1203.54	0	1539.91	0
1224.29	434.444	1203.57	0	1539.99	0
1224.32	426.667	1203.6	0	1540.08	0
1224.35	439.444	1203.63	0	1540.17	0
1224.38	436.667	1203.66	0	1540.25	0
1224.41	428.333	1203.68	0	1540.34	0
1224.43	432.222	1203.71	0	1540.42	0
1224.46	433.889	1203.74	0	1540.51	0
1224.49	425	1203.77	0	1540.6	0
1224.52	431.111	1203.8	0	1540.68	0
1224.55	435.556	1203.83	0	1540.77	0
1224.58	427.778	1203.86	0	1540.86	0
1224.61	432.778	1203.89	0	1540.94	0
1224.64	428.333	1203.91	0	1541.03	0
1224.67	426.111	1203.94	0	1541.12	0
1224.69	432.778	1203.97	0	1541.2	0
1224.72	430	1204	0	1541.29	0
1224.75	427.222	1204.03	0	1541.38	0
1224.78	432.222	1204.06	0	1541.46	0
1224.81	431.111	1204.09	0	1541.55	0
1224.84	426.111	1204.12	0	1541.64	0
1224.87	433.333	1204.15	0	1541.72	0
1224.9	428.333	1204.17	0	1541.81	0
1224.93	422.778	1204.2	1	1541.9	0
1224.95	425	1204.23	0	1541.98	0
1224.98	431.111	1204.26	0	1542.07	0
1225.01	421.111	1204.29	0	1542.16	0
1225.04	424.444	1204.32	0	1542.24	0
1225.07	425	1204.35	0	1542.33	0
1225.1	421.667	1204.38	0	1542.42	0
1225.13	425	1204.41	0	1542.5	0
1225.16	422.778	1204.43	0	1542.59	0
1225.19	421.111	1204.46	0	1542.68	0
1225.21	428.333	1204.49	0	1542.76	0
1225.24	426.667	1204.52	0	1542.85	0
1225.27	423.333	1204.55	0	1542.94	0
1225.3	430	1204.58	0	1543.02	0
1225.33	423.333	1204.61	0	1543.11	0
1225.36	424.444	1204.64	0	1543.2	0
1225.39	422.222	1204.67	0	1543.28	0
1225.42	422.778	1204.69	0	1543.37	0
1225.44	422.778	1204.72	0	1543.46	0
1225.47	430	1204.75	0	1543.54	0
1225.5	422.778	1204.78	0	1543.63	0
1225.53	421.667	1204.81	0	1543.72	0
1225.56	428.333	1204.84	0	1543.8	0
1225.59	425.556	1204.87	0	1543.89	0
1225.62	418.889	1204.9	0	1543.98	0
1225.65	427.778	1204.93	0	1544.06	0
1225.68	427.222	1204.95	0	1544.15	0
1225.7	419.444	1204.98	0	1544.24	0
1225.73	427.222	1205.01	0	1544.32	0
1225.76	422.222	1205.04	0	1544.41	0
1225.79	420	1205.07	0	1544.5	0
1225.82	431.111	1205.1	0	1544.58	0
1225.85	420	1205.13	0	1544.67	0
1225.88	415.556	1205.16	0	1544.76	0
1225.91	421.111	1205.19	0	1544.84	0
1225.94	422.778	1205.21	0	1544.93	0
1225.97	416.667	1205.24	0	1545.02	0
1225.99	427.222	1205.27	0	1545.1	0
1226.02	425.556	1205.3	0	1545.19	0
1226.05	421.111	1205.33	0	1545.28	0
1226.08	425	1205.36	0	1545.36	0
1226.11	423.333	1205.39	0	1545.45	0
1226.14	419.444	1205.42	0	1545.54	0
1226.17	421.111	1205.44	0	1545.62	0
1226.2	426.111	1205.47	0	1545.71	0
1226.23	420.556	1205.5	0	1545.8	0
1226.26	428.889	1205.53	0	1545.88	0
1226.28	425.556	1205.56	0	1545.97	0
1226.31	422.778	1205.59	0	1546.06	0
1226.34	426.667	1205.62	0	1546.14	0
1226.37	426.667	1205.65	0	1546.23	0
1226.4	421.667	1205.68	0	1546.32	0
1226.43	423.889	1205.7	0	1546.4	0
1226.46	423.889	1205.73	0	1546.49	0
1226.49	417.778	1205.76	0	1546.58	0
1226.52	424.444	1205.79	0	1546.66	0
1226.54	425.556	1205.82	0	1546.75	0
1226.57	422.778	1205.85	0	1546.84	0
1226.6	426.667	1205.88	0	1546.92	0
1226.63	425.556	1205.91	0	1547.01	0
1226.66	421.667	1205.94	0	1547.1	0
1226.69	430	1205.97	0	1547.18	0
1226.72	424.444	1205.99	0	1547.27	0
1226.75	421.111	1206.02	0	1547.36	0
1226.78	429.444	1206.05	0	1547.44	0
1226.8	424.444	1206.08	0	1547.53	0
1226.83	420.556	1206.11	0	1547.62	0
1226.86	432.222	1206.14	0	1547.7	0
1226.89	425	1206.17	0	1547.79	0
1226.92	424.444	1206.2	0	1547.88	0
1226.95	432.222	1206.23	0	1547.96	0
1226.98	425	1206.26	0	1548.05	0
1227.01	418.333	1206.28	0	1548.14	0
1227.04	431.667	1206.31	0	1548.23	0
1227.06	425.556	1206.34	0	1548.31	0
1227.09	422.222	1206.37	0	1548.4	0
1227.12	428.333	1206.4	0	1548.49	0
1227.15	425	1206.43	0	1548.57	0
1227.18	419.444	1206.46	0	1548.66	0
1227.21	427.778	1206.49	0	1548.75	0
1227.24	426.667	1206.52	0	1548.83	0
1227.27	424.444	1206.54	0	1548.92	0
1227.3	431.111	1206.57	0	1549.01	0
1227.33	430.556	1206.6	0	1549.09	0
1227.35	424.444	1206.63	0	1549.18	0
1227.38	431.667	1206.66	0	1549.27	0
1227.41	423.333	1206.69	0	1549.35	0
1227.44	424.444	1206.72	0	1549.44	0
1227.47	430.556	1206.75	0	1549.53	0
1227.5	430.556	1206.78	0	1549.62	0
1227.53	422.778	1206.8	0	1549.7	0
1227.56	433.889	1206.83	0	1549.79	0
1227.59	434.444	1206.86	0	1549.88	0
1227.61	422.222	1206.89	0	1549.96	0
1227.64	431.667	1206.92	0	1550.05	0
1227.67	427.222	1206.95	0	1550.14	0
1227.7	421.111	1206.98	0	1550.22	0
1227.73	433.889	1207.01	0	1550.31	0
1227.76	432.222	1207.04	0	1550.4	0
1227.79	423.333	1207.06	0	1550.48	0
1227.82	433.333	1207.09	0	1550.57	0
1227.85	434.444	1207.12	0	1550.66	0
1227.87	423.889	1207.15	0	1550.74	0
1227.9	428.889	1207.18	0	1550.83	0
1227.93	430	1207.21	0	1550.92	0
1227.96	422.222	1207.24	0	1551.01	0
1227.99	431.111	1207.27	0	1551.09	0
1228.02	432.778	1207.3	0	1551.18	0
1228.05	424.444	1207.33	0	1551.27	0
1228.08	435.556	1207.35	0	1551.35	0
1228.11	430	1207.38	0	1551.44	0
1228.13	427.222	1207.41	0	1551.53	0
1228.16	435.556	1207.44	0	1551.61	0
1228.19	431.111	1207.47	0	1551.7	0
1228.22	420.556	1207.5	0	1551.79	0
1228.25	440	1207.53	0	1551.87	0
1228.28	433.889	1207.56	0	1551.96	0
1228.31	426.667	1207.59	0	1552.05	0
1228.34	432.778	1207.61	0	1552.13	0
1228.37	433.333	1207.64	0	1552.22	0
1228.4	425	1207.67	0	1552.31	0
1228.42	433.889	1207.7	0	1552.4	0
1228.45	434.444	1207.73	0	1552.48	0
1228.48	427.222	1207.76	0	1552.57	0
1228.51	433.889	1207.79	0	1552.66	0
1228.54	433.889	1207.82	0	1552.74	0
1228.57	431.667	1207.85	0	1552.83	0
1228.6	436.111	1207.87	0	1552.92	0
1228.63	434.444	1207.9	0	1553	0
1228.66	431.111	1207.93	0	1553.09	0
1228.68	440.556	1207.96	0	1553.18	0
1228.71	433.333	1207.99	0	1553.27	0
1228.74	432.222	1208.02	0	1553.35	0
1228.77	441.667	1208.05	0	1553.44	0
1228.8	433.333	1208.08	0	1553.53	0
1228.83	431.667	1208.11	0	1553.61	0
1228.86	441.111	1208.13	0	1553.7	0
1228.89	433.889	1208.16	0	1553.79	0
1228.92	432.222	1208.19	0	1553.87	0
1228.95	441.111	1208.22	0	1553.96	0
1228.97	433.889	1208.25	0	1554.05	0
1229	430	1208.28	0	1554.13	0
1229.03	442.778	1208.31	0	1554.22	0
1229.06	436.667	1208.34	0	1554.31	0
1229.09	430.556	1208.37	0	1554.4	0
1229.12	442.778	1208.4	0	1554.48	0
1229.15	432.222	1208.42	0	1554.57	0
1229.18	434.444	1208.45	0	1554.66	0
1229.21	443.333	1208.48	0	1554.74	0
1229.24	438.889	1208.51	0	1554.83	0
1229.27	436.111	1208.54	0	1554.92	0
1229.29	439.444	1208.57	0	1555.01	0
1229.32	441.667	1208.6	0	1555.09	0
1229.35	436.111	1208.63	0	1555.18	0
1229.38	443.889	1208.66	0	1555.27	0
1229.41	437.778	1208.68	0	1555.35	0
1229.44	436.111	1208.71	0	1555.44	0
1229.47	445.556	1208.74	0	1555.53	0
1229.5	438.333	1208.77	0	1555.61	0
1229.53	432.778	1208.8	0	1555.7	0
1229.56	447.778	1208.83	0	1555.79	0
1229.58	442.222	1208.86	0	1555.88	0
1229.61	441.111	1208.89	0	1555.96	0
1229.64	452.222	1208.92	0	1556.05	0
1229.67	447.778	1208.95	0	1556.14	0
1229.7	441.111	1208.97	0	1556.22	0
1229.73	455.556	1209	0	1556.31	0
1229.76	445	1209.03	0	1556.4	0
1229.79	433.889	1209.06	0	1556.48	0
1229.82	452.222	1209.09	0	1556.57	0
1229.85	450	1209.12	0	1556.66	0
1229.87	441.111	1209.15	0	1556.75	0
1229.9	455.556	1209.18	0	1556.83	0
1229.93	452.222	1209.21	0	1556.92	0
1229.96	440.556	1209.24	0	1557.01	0
1229.99	455.556	1209.27	0	1557.09	0
1230.02	454.444	1209.29	0	1557.18	0
1230.05	447.778	1209.32	0	1557.27	0
1230.08	461.111	1209.35	0	1557.36	0
1230.11	453.889	1209.38	0	1557.44	0
1230.13	446.667	1209.41	0	1557.53	0
1230.16	465	1209.44	0	1557.62	0
1230.19	458.333	1209.47	0	1557.7	0
1230.22	445.556	1209.5	0	1557.79	0
1230.25	463.889	1209.53	0	1557.88	0
1230.28	457.222	1209.56	0	1557.96	0
1230.31	443.889	1209.58	0	1558.05	0
1230.34	463.889	1209.61	0	1558.14	0
1230.37	455	1209.64	0	1558.23	0
1230.4	443.889	1209.67	0	1558.31	0
1230.42	450	1209.7	0	1558.4	0
1230.45	462.778	1209.73	0	1558.49	0
1230.48	441.667	1209.76	0	1558.58	0
1230.51	458.889	1209.79	0	1558.66	0
1230.54	456.111	1209.82	0	1558.75	0
1230.57	446.111	1209.85	0	1558.84	0
1230.6	462.778	1209.87	0	1558.92	0
1230.63	456.667	1209.9	0	1559.01	0
1230.66	448.889	1209.93	0	1559.1	0
1230.69	462.778	1209.96	0	1559.18	0
1230.71	457.778	1209.99	0	1559.27	0
1230.74	455	1210.02	0	1559.36	0
1230.77	460.556	1210.05	0	1559.45	0
1230.8	456.111	1210.08	0	1559.53	0
1230.83	453.889	1210.11	0	1559.62	0
1230.86	466.667	1210.13	0	1559.71	0
1230.89	454.444	1210.16	0	1559.8	0
1230.92	447.778	1210.19	0	1559.88	0
1230.95	466.111	1210.22	0	1559.97	0
1230.98	462.778	1210.25	0	1560.06	0
1231.01	453.333	1210.28	0	1560.14	0
1231.03	469.444	1210.31	0	1560.23	0
1231.06	457.222	1210.34	0	1560.32	0
1231.09	451.667	1210.37	0	1560.41	0
1231.12	470.556	1210.4	0	1560.49	0
1231.15	463.889	1210.42	0	1560.58	0
1231.18	447.222	1210.45	0	1560.67	0
1231.21	464.444	1210.48	0	1560.76	0
1231.24	461.667	1210.51	0	1560.84	0
1231.27	447.778	1210.54	0	1560.93	0
1231.3	471.111	1210.57	0	1561.02	0
1231.32	457.778	1210.6	0	1561.1	0
1231.35	453.889	1210.63	0	1561.19	0
1231.38	468.333	1210.66	0	1561.28	0
1231.41	461.667	1210.69	0	1561.37	0
1231.44	454.444	1210.71	0	1561.45	0
1231.47	468.889	1210.74	0	1561.54	0
1231.5	457.222	1210.77	0	1561.63	0
1231.53	453.333	1210.8	0	1561.71	0
1231.56	470.556	1210.83	0	1561.8	0
1231.59	456.667	1210.86	0	1561.89	0
1231.62	452.222	1210.89	0	1561.98	0
1231.64	464.444	1210.92	0	1562.06	0
1231.67	464.444	1210.95	0	1562.15	0
1231.7	451.111	1210.98	0	1562.24	0
1231.73	466.667	1211.01	0	1562.33	0
1231.76	460.556	1211.03	0	1562.41	0
1231.79	451.111	1211.06	0	1562.5	0
1231.82	466.667	1211.09	0	1562.59	0
1231.85	462.222	1211.12	0	1562.67	0
1231.88	451.111	1211.15	0	1562.76	0
1231.9	464.444	1211.18	0	1562.85	0
1231.93	461.111	1211.21	0	1562.94	0
1231.96	452.778	1211.24	0	1563.02	0
1231.99	465	1211.27	0	1563.11	0
1232.02	458.333	1211.3	0	1563.2	0
1232.05	450	1211.32	0	1563.29	0
1232.08	465.556	1211.35	0	1563.37	0
1232.11	461.667	1211.38	0	1563.46	0
1232.14	448.333	1211.41	0	1563.55	0
1232.17	463.889	1211.44	0	1563.63	0
1232.2	462.778	1211.47	0	1563.72	0
1232.22	452.222	1211.5	0	1563.81	0
1232.25	470.556	1211.53	0	1563.9	0
1232.28	468.333	1211.56	0	1563.98	0
1232.31	451.111	1211.59	0	1564.07	0
1232.34	466.111	1211.62	0	1564.16	0
1232.37	468.333	1211.64	0	1564.25	0
1232.4	455	1211.67	0	1564.33	0
1232.43	471.667	1211.7	0	1564.42	0
1232.46	465.556	1211.73	0	1564.51	0
1232.49	456.111	1211.76	0	1564.6	0
1232.52	462.222	1211.79	0	1564.68	0
1232.54	470	1211.82	0	1564.77	0
1232.57	461.111	1211.85	0	1564.86	0
1232.6	463.333	1211.88	0	1564.94	0
1232.63	466.111	1211.9	0	1565.03	0
1232.66	452.778	1211.93	0	1565.12	0
1232.69	468.889	1211.96	0	1565.21	0
1232.72	462.778	1211.99	0	1565.29	0
1232.75	452.222	1212.02	0	1565.38	0
1232.78	466.667	1212.05	0	1565.47	0
1232.81	467.222	1212.08	0	1565.56	0
1232.84	447.222	1212.11	0	1565.64	0
1232.86	470	1212.14	0	1565.73	0
1232.89	467.222	1212.17	0	1565.82	0
1232.92	452.222	1212.2	0	1565.91	0
1232.95	472.222	1212.22	0	1565.99	0
1232.98	469.444	1212.25	0	1566.08	0
1233.01	450	1212.28	0	1566.17	0
1233.04	470	1212.31	0	1566.26	0
1233.07	462.778	1212.34	0	1566.34	0
1233.1	450	1212.37	0	1566.43	0
1233.13	464.444	1212.4	0	1566.52	0
1233.15	469.444	1212.43	0	1566.61	0
1233.18	449.444	1212.46	0	1566.69	0
1233.21	463.333	1212.49	0	1566.78	0
1233.24	458.333	1212.52	0	1566.87	0
1233.27	457.778	1212.54	0	1566.95	0
1233.3	465	1212.57	0	1567.04	0
1233.33	463.333	1212.6	0	1567.13	0
1233.36	450.556	1212.63	0	1567.22	0
1233.39	463.333	1212.66	0	1567.3	0
1233.42	459.444	1212.69	0	1567.39	0
1233.45	449.444	1212.72	0	1567.48	0
1233.47	455	1212.75	0	1567.57	0
1233.5	460	1212.78	0	1567.65	0
1233.53	448.333	1212.81	0	1567.74	0
1233.56	455	1212.84	0	1567.83	0
1233.59	461.111	1212.86	0	1567.92	0
1233.62	450	1212.89	0	1568	0
1233.65	464.444	1212.92	0	1568.09	0
1233.68	461.111	1212.95	0	1568.18	0
1233.71	451.111	1212.98	0	1568.27	0
1233.74	463.889	1213.01	0	1568.35	0
1233.77	455.556	1213.04	0	1568.44	0
1233.8	446.667	1213.07	0	1568.53	0
1233.82	465.556	1213.1	0	1568.62	0
1233.85	462.222	1213.13	0	1568.7	0
1233.88	454.444	1213.15	0	1568.79	0
1233.91	461.111	1213.18	0	1568.88	0
1233.94	457.778	1213.21	0	1568.97	0
1233.97	448.333	1213.24	0	1569.05	0
1234	466.667	1213.27	0	1569.14	0
1234.03	462.778	1213.3	0	1569.23	0
1234.06	456.111	1213.33	0	1569.32	0
1234.09	467.222	1213.36	0	1569.4	0
1234.12	461.111	1213.39	0	1569.49	0
1234.14	450.556	1213.42	0	1569.58	0
1234.17	463.889	1213.45	0	1569.67	0
1234.2	460	1213.47	0	1569.75	0
1234.23	456.111	1213.5	0	1569.84	0
1234.26	460.556	1213.53	0	1569.93	0
1234.29	461.667	1213.56	0	1570.02	0
1234.32	445	1213.59	0	1570.1	0
1234.35	465	1213.62	0	1570.19	0
1234.38	461.111	1213.65	0	1570.28	0
1234.41	447.778	1213.68	0	1570.37	0
1234.43	466.667	1213.71	0	1570.45	0
1234.46	458.889	1213.74	0	1570.54	0
1234.49	450.556	1213.77	0	1570.63	0
1234.52	465.556	1213.8	0	1570.72	0
1234.55	458.333	1213.82	0	1570.8	0
1234.58	447.778	1213.85	0	1570.89	0
1234.61	462.222	1213.88	0	1570.98	0
1234.64	451.667	1213.91	0	1571.07	0
1234.67	450.556	1213.94	0	1571.15	0
1234.7	456.667	1213.97	0	1571.24	0
1234.73	449.444	1214	0	1571.33	0
1234.76	443.889	1214.03	0	1571.42	0
1234.78	458.333	1214.06	0	1571.5	0
1234.81	450	1214.09	0	1571.59	0
1234.84	447.222	1214.12	0	1571.68	0
1234.87	456.667	1214.14	0	1571.77	0
1234.9	444.444	1214.17	0	1571.85	0
1234.93	440.556	1214.2	0	1571.94	0
1234.96	450.556	1214.23	0	1572.03	0
1234.99	446.667	1214.26	0	1572.12	0
1235.02	441.111	1214.29	0	1572.2	0
1235.05	450.556	1214.32	0	1572.29	0
1235.08	452.778	1214.35	0	1572.38	0
1235.11	437.778	1214.38	0	1572.47	0
1235.13	448.333	1214.41	0	1572.56	0
1235.16	441.111	1214.43	0	1572.64	0
1235.19	437.778	1214.46	0	1572.73	0
1235.22	442.778	1214.49	0	1572.82	0
1235.25	447.222	1214.52	0	1572.9	0
1235.28	433.333	1214.55	0	1572.99	0
1235.31	446.667	1214.58	0	1573.08	0
1235.34	440	1214.61	0	1573.17	0
1235.37	433.333	1214.64	0	1573.26	0
1235.4	449.444	1214.67	0	1573.34	0
1235.42	445.556	1214.7	0	1573.43	0
1235.45	431.111	1214.73	0	1573.52	0
1235.48	444.444	1214.76	0	1573.61	0
1235.51	437.222	1214.78	0	1573.69	0
1235.54	425	1214.81	0	1573.78	0
1235.57	446.111	1214.84	0	1573.87	0
1235.6	438.333	1214.87	0	1573.96	0
1235.63	435	1214.9	0	1574.05	0
1235.66	437.778	1214.93	0	1574.13	0
1235.69	433.889	1214.96	0	1574.22	0
1235.72	428.889	1214.99	0	1574.31	0
1235.75	438.889	1215.02	0	1574.39	0
1235.78	432.778	1215.05	0	1574.48	0
1235.8	427.778	1215.08	0	1574.57	0
1235.83	436.111	1215.11	0	1574.66	0
1235.86	431.667	1215.13	0	1574.75	0
1235.89	429.444	1215.16	0	1574.83	0
1235.92	435	1215.19	0	1574.92	0
1235.95	431.111	1215.22	0	1575.01	0
1235.98	425	1215.25	0	1575.1	0
1236.01	433.889	1215.28	0	1575.18	0
1236.04	435.556	1215.31	0	1575.27	0
1236.07	427.778	1215.34	0	1575.36	0
1236.1	440	1215.37	0	1575.45	0
1236.12	429.444	1215.4	0	1575.54	0
1236.15	427.778	1215.42	0	1575.62	0
1236.18	437.222	1215.45	0	1575.71	0
1236.21	431.111	1215.48	0	1575.8	0
1236.24	424.444	1215.51	0	1575.89	0
1236.27	431.667	1215.54	0	1575.97	0
1236.3	428.889	1215.57	0	1576.06	0
1236.33	426.111	1215.6	0	1576.15	0
1236.36	434.444	1215.63	0	1576.24	0
1236.39	430	1215.66	0	1576.33	0
1236.42	423.889	1215.69	0	1576.41	0
1236.44	432.222	1215.72	0	1576.5	0
1236.47	427.222	1215.75	0	1576.59	0
1236.5	423.333	1215.78	0	1576.68	0
1236.53	435	1215.8	0	1576.76	0
1236.56	430	1215.83	0	1576.85	0
1236.59	426.667	1215.86	0	1576.94	0
1236.62	430.556	1215.89	0	1577.03	0
1236.65	426.667	1215.92	0	1577.11	0
1236.68	425	1215.95	0	1577.2	0
1236.71	428.889	1215.98	0	1577.29	0
1236.74	427.222	1216.01	0	1577.38	0
1236.77	421.111	1216.04	0	1577.46	0
1236.8	432.778	1216.07	0	1577.55	0
1236.83	430.556	1216.1	0	1577.64	0
1236.85	423.889	1216.12	0	1577.73	0
1236.88	428.889	1216.15	0	1577.82	0
1236.91	426.111	1216.18	0	1577.9	0
1236.94	422.222	1216.21	0	1577.99	0
1236.97	428.333	1216.24	0	1578.08	0
1237	431.111	1216.27	0	1578.17	0
1237.03	422.222	1216.3	0	1578.26	0
1237.06	432.222	1216.33	0	1578.34	0
1237.09	427.778	1216.36	0	1578.43	0
1237.12	421.667	1216.39	0	1578.52	0
1237.14	428.333	1216.42	0	1578.61	0
1237.17	425.556	1216.44	0	1578.69	0
1237.2	422.778	1216.47	0	1578.78	0
1237.23	427.778	1216.5	0	1578.87	0
1237.26	431.667	1216.53	0	1578.96	0
1237.29	414.444	1216.56	0	1579.05	0
1237.32	427.778	1216.59	0	1579.13	0
1237.35	421.667	1216.62	0	1579.22	0
1237.38	421.111	1216.65	0	1579.31	0
1237.41	422.222	1216.68	0	1579.4	0
1237.44	419.444	1216.71	0	1579.48	0
1237.47	419.444	1216.74	0	1579.57	0
1237.5	423.333	1216.77	0	1579.66	0
1237.53	426.111	1216.8	0	1579.75	0
1237.55	422.778	1216.83	0	1579.84	0
1237.58	427.778	1216.85	0	1579.92	0
1237.61	428.333	1216.88	0	1580.01	0
1237.64	416.667	1216.91	0	1580.1	0
1237.67	427.222	1216.94	0	1580.19	0
1237.7	420.556	1216.97	0	1580.28	0
1237.73	420	1217	0	1580.36	0
1237.76	423.889	1217.03	0	1580.45	0
1237.79	427.222	1217.06	0	1580.54	0
1237.82	418.889	1217.09	0	1580.63	0
1237.85	424.444	1217.12	0	1580.71	0
1237.88	421.111	1217.14	0	1580.8	0
1237.9	414.444	1217.17	0	1580.89	0
1237.93	422.222	1217.2	0	1580.98	0
1237.96	421.667	1217.23	0	1581.07	0
1237.99	420	1217.26	0	1581.15	0
1238.02	420	1217.29	0	1581.24	0
1238.05	421.111	1217.32	0	1581.33	0
1238.08	416.111	1217.35	0	1581.42	0
1238.11	420.556	1217.38	0	1581.51	0
1238.14	416.111	1217.41	0	1581.59	0
1238.17	412.778	1217.44	0	1581.68	0
1238.2	416.667	1217.47	0	1581.77	0
1238.23	421.111	1217.5	0	1581.86	0
1238.26	419.444	1217.53	0	1581.94	0
1238.28	418.889	1217.55	0	1582.03	0
1238.31	419.444	1217.58	0	1582.12	0
1238.34	419.444	1217.61	0	1582.21	0
1238.37	422.778	1217.64	0	1582.3	0
1238.4	420.556	1217.67	0	1582.38	0
1238.43	416.111	1217.7	0	1582.47	0
1238.46	422.222	1217.73	0	1582.56	0
1238.49	418.333	1217.76	0	1582.65	0
1238.52	415	1217.79	0	1582.74	0
1238.55	421.111	1217.82	0	1582.82	0
1238.58	421.667	1217.85	0	1582.91	0
1238.61	417.778	1217.88	0	1583	0
1238.63	418.333	1217.9	0	1583.09	0
1238.66	419.444	1217.93	0	1583.18	0
1238.69	417.778	1217.96	0	1583.26	0
1238.72	420.556	1217.99	0	1583.35	0
1238.75	419.444	1218.02	0	1583.44	0
1238.78	413.333	1218.05	0	1583.53	0
1238.81	417.778	1218.08	0	1583.62	0
1238.84	417.778	1218.11	0	1583.7	0
1238.87	415.556	1218.14	0	1583.79	0
1238.9	421.667	1218.17	0	1583.88	0
1238.93	418.333	1218.2	0	1583.97	0
1238.96	415.556	1218.23	0	1584.06	0
1238.98	420.556	1218.26	0	1584.14	0
1239.01	420	1218.28	0	1584.23	0
1239.04	415.556	1218.31	0	1584.32	0
1239.07	422.778	1218.34	0	1584.41	0
1239.1	421.667	1218.37	0	1584.5	0
1239.13	417.778	1218.4	0	1584.58	0
1239.16	423.333	1218.43	0	1584.67	0
1239.19	421.667	1218.46	0	1584.76	0
1239.22	419.444	1218.49	0	1584.85	0
1239.25	416.667	1218.52	0	1584.94	0
1239.28	423.333	1218.55	0	1585.02	0
1239.31	417.778	1218.58	0	1585.11	0
1239.34	418.889	1218.61	0	1585.2	0
1239.37	420.556	1218.63	0	1585.29	0
1239.39	420	1218.66	0	1585.38	0
1239.42	423.333	1218.69	0	1585.46	0
1239.45	423.333	1218.72	0	1585.55	0
1239.48	418.889	1218.75	0	1585.64	0
1239.51	420	1218.78	0	1585.73	0
1239.54	421.111	1218.81	0	1585.82	0
1239.57	416.667	1218.84	0	1585.9	0
1239.6	423.333	1218.87	0	1585.99	0
1239.63	421.667	1218.9	0	1586.08	0
1239.66	418.889	1218.93	0	1586.17	0
1239.69	421.667	1218.96	0	1586.26	0
1239.72	422.222	1218.98	0	1586.34	0
1239.74	418.889	1219.01	0	1586.43	0
1239.77	423.333	1219.04	0	1586.52	0
1239.8	416.111	1219.07	0	1586.61	0
1239.83	417.778	1219.1	0	1586.7	0
1239.86	425.556	1219.13	0	1586.78	0
1239.89	418.889	1219.16	0	1586.87	0
1239.92	426.111	1219.19	0	1586.96	0
1239.95	421.111	1219.22	0	1587.05	0
1239.98	423.889	1219.25	0	1587.14	0
1240.01	418.889	1219.28	0	1587.22	0
1240.04	422.778	1219.31	0	1587.31	0
1240.07	420.556	1219.34	0	1587.4	0
1240.1	423.889	1219.37	0	1587.49	0
1240.12	423.333	1219.39	0	1587.58	0
1240.15	425.556	1219.42	0	1587.66	0
1240.18	420.556	1219.45	0	1587.75	0
1240.21	425	1219.48	0	1587.84	0
1240.24	425	1219.51	0	1587.93	0
1240.27	421.667	1219.54	0	1588.02	0
1240.3	422.778	1219.57	0	1588.11	0
1240.33	422.778	1219.6	0	1588.19	0
1240.36	425	1219.63	0	1588.28	0
1240.39	426.667	1219.66	0	1588.37	0
1240.42	427.222	1219.69	0	1588.46	0
1240.45	423.889	1219.72	0	1588.55	0
1240.48	428.889	1219.74	0	1588.63	0
1240.51	425	1219.77	0	1588.72	0
1240.54	426.111	1219.8	0	1588.81	0
1240.56	427.222	1219.83	0	1588.9	0
1240.59	425	1219.86	0	1588.99	0
1240.62	424.444	1219.89	0	1589.08	0
1240.65	431.667	1219.92	0	1589.16	0
1240.68	425	1219.95	0	1589.25	0
1240.71	424.444	1219.98	0	1589.34	0
1240.74	430	1220.01	0	1589.43	0
1240.77	428.889	1220.04	0	1589.52	0
1240.8	424.444	1220.07	0	1589.6	0
1240.83	427.778	1220.1	0	1589.69	0
1240.86	427.778	1220.12	0	1589.78	0
1240.89	425	1220.15	0	1589.87	0
1240.91	427.222	1220.18	0	1589.96	0
1240.94	428.333	1220.21	0	1590.05	0
1240.97	423.333	1220.24	0	1590.13	0
1241	430.556	1220.27	0	1590.22	0
1241.03	427.778	1220.3	0	1590.31	0
1241.06	426.111	1220.33	0	1590.4	0
1241.09	428.333	1220.36	0	1590.49	0
1241.12	426.667	1220.39	0	1590.57	0
1241.15	423.889	1220.42	0	1590.66	0
1241.18	429.444	1220.45	0	1590.75	0
1241.21	430	1220.48	0	1590.84	0
1241.24	423.889	1220.51	0	1590.93	0
1241.27	428.889	1220.54	0	1591.02	0
1241.3	423.333	1220.56	0	1591.1	0
1241.33	426.667	1220.59	0	1591.19	0
1241.36	436.667	1220.62	0	1591.28	0
1241.38	426.111	1220.65	0	1591.37	0
1241.41	428.889	1220.68	0	1591.46	0
1241.44	433.889	1220.71	0	1591.54	0
1241.47	428.333	1220.74	0	1591.63	0
1241.5	429.444	1220.77	0	1591.72	0
1241.53	432.222	1220.8	0	1591.81	0
1241.56	428.889	1220.83	0	1591.9	0
1241.59	432.222	1220.86	0	1591.99	0
1241.62	435	1220.89	0	1592.07	0
1241.65	428.889	1220.91	0	1592.16	0
1241.68	431.667	1220.94	0	1592.25	0
1241.71	437.778	1220.97	0	1592.34	0
1241.73	432.222	1221	0	1592.43	0
1241.77	427.778	1221.03	0	1592.52	0
1241.79	433.889	1221.06	0	1592.6	0
1241.82	432.778	1221.09	0	1592.69	0
1241.85	432.222	1221.12	0	1592.78	0
1241.88	432.778	1221.15	0	1592.87	0
1241.91	433.889	1221.18	0	1592.96	0
1241.94	430.556	1221.21	0	1593.05	0
1241.97	437.222	1221.24	0	1593.13	0
1242	437.222	1221.27	0	1593.22	0
1242.03	431.667	1221.3	0	1593.31	0
1242.06	441.667	1221.33	0	1593.4	0
1242.09	433.333	1221.36	0	1593.49	0
1242.12	431.111	1221.38	0	1593.57	0
1242.14	443.333	1221.41	0	1593.66	0
1242.17	431.111	1221.44	0	1593.75	0
1242.2	430.556	1221.47	0	1593.84	0
1242.23	436.667	1221.5	0	1593.93	0
1242.26	431.111	1221.53	0	1594.02	0
1242.29	430	1221.56	0	1594.1	0
1242.32	437.778	1221.59	0	1594.19	0
1242.35	436.667	1221.62	0	1594.28	0
1242.38	431.667	1221.65	0	1594.37	0
1242.41	434.444	1221.68	0	1594.46	0
1242.44	437.778	1221.71	0	1594.55	0
1242.47	436.667	1221.73	0	1594.63	0
1242.5	438.889	1221.77	0	1594.72	0
1242.53	431.667	1221.79	0	1594.81	0
1242.56	427.778	1221.82	0	1594.9	0
1242.59	439.444	1221.85	0	1594.99	0
1242.61	435.556	1221.88	0	1595.08	0
1242.64	430	1221.91	0	1595.16	0
1242.67	437.778	1221.94	0	1595.25	0
1242.7	431.667	1221.97	0	1595.34	0
1242.73	430	1222	0	1595.43	0
1242.76	441.111	1222.03	0	1595.52	0
1242.79	438.889	1222.06	0	1595.61	0
1242.82	433.889	1222.09	0	1595.69	0
1242.85	439.444	1222.12	0	1595.78	0
1242.88	433.889	1222.14	0	1595.87	0
1242.91	434.444	1222.17	0	1595.96	0
1242.94	445.556	1222.2	0	1596.05	0
1242.97	442.222	1222.23	0	1596.14	0
1242.99	437.222	1222.26	0	1596.22	0
1243.03	438.333	1222.29	0	1596.31	0
1243.05	436.667	1222.32	0	1596.4	0
1243.08	435	1222.35	0	1596.49	0
1243.11	439.444	1222.38	0	1596.58	0
1243.14	435.556	1222.41	0	1596.67	0
1243.17	437.222	1222.44	0	1596.76	0
1243.2	443.889	1222.47	0	1596.84	0
1243.23	443.333	1222.5	0	1596.93	0
1243.26	435.556	1222.53	0	1597.02	0
1243.29	445	1222.56	0	1597.11	0
1243.32	438.333	1222.59	0	1597.2	0
1243.35	438.333	1222.61	0	1597.29	0
1243.38	445	1222.64	0	1597.37	0
1243.41	438.333	1222.67	0	1597.46	0
1243.43	437.222	1222.7	0	1597.55	0
1243.46	444.444	1222.73	0	1597.64	0
1243.49	441.111	1222.76	0	1597.73	0
1243.52	438.889	1222.79	0	1597.82	0
1243.55	445.556	1222.82	0	1597.9	0
1243.58	438.333	1222.85	0	1597.99	0
1243.61	433.333	1222.88	0	1598.08	0
1243.64	448.889	1222.91	0	1598.17	0
1243.67	444.444	1222.94	0	1598.26	0
1243.7	434.444	1222.97	0	1598.35	0
1243.73	450	1222.99	0	1598.43	0
1243.76	443.333	1223.03	0	1598.52	0
1243.79	433.333	1223.05	0	1598.61	0
1243.82	446.667	1223.08	0	1598.7	0
1243.85	446.111	1223.11	0	1598.79	0
1243.88	433.333	1223.14	0	1598.88	0
1243.9	443.889	1223.17	0	1598.96	0
1243.93	442.222	1223.2	0	1599.05	0
1243.96	439.444	1223.23	0	1599.14	0
1243.99	444.444	1223.26	0	1599.23	0
1244.02	449.444	1223.29	0	1599.32	0
1244.05	433.889	1223.32	0	1599.41	0
1244.08	447.778	1223.35	0	1599.5	0
1244.11	445.556	1223.38	0	1599.59	0
1244.14	436.667	1223.41	0	1599.67	0
1244.17	448.333	1223.43	0	1599.76	0
1244.2	441.667	1223.46	0	1599.85	0
1244.23	436.667	1223.49	0	1599.94	0
1244.26	446.667	1223.52	0	1600.03	0
1244.29	440.556	1223.55	0	1600.12	0
1244.32	430.556	1223.58	0	1600.2	0
1244.35	445.556	1223.61	0	1600.29	0
1244.37	446.111	1223.64	0	1600.38	0
1244.4	430	1223.67	0	1600.47	0
1244.43	441.111	1223.7	0	1600.56	0
1244.46	445.556	1223.73	0	1600.65	0
1244.49	432.222	1223.76	0	1600.73	0
1244.52	445	1223.79	0	1600.82	0
1244.55	437.778	1223.82	0	1600.91	0
1244.58	432.778	1223.85	0	1601	0
1244.61	438.333	1223.88	0	1601.09	0
1244.64	434.444	1223.9	0	1601.18	0
1244.67	433.889	1223.93	0	1601.27	0
1244.7	442.222	1223.96	0	1601.36	0
1244.73	440.556	1223.99	0	1601.44	0
1244.76	432.222	1224.02	0	1601.53	0
1244.79	441.667	1224.05	0	1601.62	0
1244.82	438.889	1224.08	0	1601.71	0
1244.84	428.889	1224.11	0	1601.8	0
1244.87	441.667	1224.14	0	1601.89	0
1244.9	442.222	1224.17	0	1601.97	0
1244.93	433.889	1224.2	0	1602.06	0
1244.96	443.333	1224.23	0	1602.15	0
1244.99	438.333	1224.26	0	1602.24	0
1245.02	430	1224.29	0	1602.33	0
1245.05	443.333	1224.32	0	1602.42	0
1245.08	443.333	1224.35	0	1602.51	0
1245.11	428.889	1224.37	0	1602.6	0
1245.14	441.111	1224.4	0	1602.68	0
1245.17	439.444	1224.43	0	1602.77	0
1245.2	435.556	1224.46	0	1602.86	0
1245.23	440	1224.49	0	1602.95	0
1245.26	438.889	1224.52	0	1603.04	0
1245.29	432.222	1224.55	0	1603.13	0
1245.31	440.556	1224.58	0	1603.21	0
1245.34	438.889	1224.61	0	1603.3	0
1245.37	433.333	1224.64	0	1603.39	0
1245.4	437.222	1224.67	0	1603.48	0
1245.43	436.111	1224.7	0	1603.57	0
1245.46	432.778	1224.73	0	1603.66	0
1245.49	441.667	1224.76	0	1603.75	0
1245.52	433.333	1224.79	0	1603.84	1
1245.55	427.222	1224.82	0	1603.92	0
1245.58	442.778	1224.84	0	1604.01	0
1245.61	430.556	1224.87	0	1604.1	0
1245.64	430.556	1224.9	0	1604.19	0
1245.67	436.667	1224.93	0	1604.28	0
1245.7	437.222	1224.96	0	1604.37	0
1245.73	428.889	1224.99	0	1604.46	0
1245.76	438.333	1225.02	0	1604.54	0
1245.78	435	1225.05	0	1604.63	0
1245.81	427.778	1225.08	0	1604.72	0
1245.84	435.556	1225.11	0	1604.81	0
1245.87	430	1225.14	0	1604.9	0
1245.9	429.444	1225.17	0	1604.99	0
1245.93	439.444	1225.2	0	1605.08	0
1245.96	432.222	1225.23	0	1605.16	0
1245.99	425	1225.26	0	1605.25	0
1246.02	440.556	1225.29	0	1605.34	0
1246.05	441.667	1225.31	0	1605.43	0
1246.08	425.556	1225.34	0	1605.52	0
1246.11	433.333	1225.37	0	1605.61	0
1246.14	433.889	1225.4	0	1605.7	0
1246.17	426.111	1225.43	0	1605.79	0
1246.2	437.222	1225.46	0	1605.87	0
1246.22	427.778	1225.49	0	1605.96	0
1246.26	429.444	1225.52	0	1606.05	0
1246.28	436.667	1225.55	0	1606.14	0
1246.31	433.889	1225.58	0	1606.23	0
1246.34	432.222	1225.61	0	1606.32	0
1246.37	435	1225.64	0	1606.41	0
1246.4	432.222	1225.67	0	1606.49	0
1246.43	427.222	1225.7	0	1606.58	0
1246.46	442.222	1225.73	0	1606.67	0
1246.49	434.444	1225.76	0	1606.76	0
1246.52	427.778	1225.78	0	1606.85	0
1246.55	431.667	1225.81	0	1606.94	0
1246.58	439.444	1225.84	0	1607.03	0
1246.61	430.556	1225.87	0	1607.12	0
1246.64	437.222	1225.9	0	1607.2	0
1246.67	433.889	1225.93	0	1607.29	0
1246.7	425.556	1225.96	0	1607.38	0
1246.72	433.889	1225.99	0	1607.47	0
1246.76	436.667	1226.02	0	1607.56	0
1246.78	426.111	1226.05	0	1607.65	0
1246.81	435.556	1226.08	0	1607.74	0
1246.84	436.111	1226.11	0	1607.83	0
1246.87	418.889	1226.14	0	1607.91	0
1246.9	430	1226.17	0	1608	0
1246.93	430.556	1226.2	0	1608.09	0
1246.96	421.667	1226.22	0	1608.18	0
1246.99	436.667	1226.26	0	1608.27	0
1247.02	429.444	1226.28	0	1608.36	0
1247.05	425	1226.31	0	1608.45	0
1247.08	431.111	1226.34	0	1608.54	0
1247.11	433.889	1226.37	0	1608.62	0
1247.14	424.444	1226.4	0	1608.71	0
1247.17	433.333	1226.43	0	1608.8	0
1247.2	436.667	1226.46	0	1608.89	0
1247.22	422.778	1226.49	0	1608.98	0
1247.26	433.889	1226.52	0	1609.07	0
1247.28	432.778	1226.55	0	1609.16	0
1247.31	421.111	1226.58	0	1609.25	0
1247.34	431.667	1226.61	0	1609.34	0
1247.37	431.667	1226.64	0	1609.42	0
1247.4	421.667	1226.67	0	1609.51	0
1247.43	430.556	1226.7	0	1609.6	0
1247.46	430.556	1226.72	0	1609.69	0
1247.49	418.333	1226.76	0	1609.78	0
1247.52	435	1226.78	0	1609.87	0
1247.55	426.111	1226.81	0	1609.96	0
1247.58	419.444	1226.84	0	1610.05	0
1247.61	424.444	1226.87	0	1610.13	0
1247.64	426.667	1226.9	0	1610.22	0
1247.67	416.667	1226.93	0	1610.31	0
1247.7	427.778	1226.96	0	1610.4	0
1247.73	426.111	1226.99	0	1610.49	0
1247.76	415	1227.02	0	1610.58	0
1247.79	424.444	1227.05	0	1610.67	0
1247.81	422.778	1227.08	0	1610.76	0
1247.84	417.778	1227.11	0	1610.85	0
1247.87	422.222	1227.14	0	1610.93	0
1247.9	426.667	1227.17	0	1611.02	0
1247.93	417.222	1227.2	0	1611.11	0
1247.96	422.222	1227.22	0	1611.2	0
1247.99	423.889	1227.26	0	1611.29	0
1248.02	419.444	1227.28	0	1611.38	0
1248.05	423.333	1227.31	0	1611.47	0
1248.08	423.889	1227.34	0	1611.56	0
1248.11	419.444	1227.37	0	1611.64	0
1248.14	428.889	1227.4	0	1611.73	0
1248.17	431.111	1227.43	0	1611.82	0
1248.2	417.778	1227.46	0	1611.91	0
1248.23	426.667	1227.49	0	1612	0
1248.26	426.111	1227.52	0	1612.09	0
1248.29	420.556	1227.55	0	1612.18	0
1248.32	428.889	1227.58	0	1612.27	0
1248.34	429.444	1227.61	0	1612.36	0
1248.37	418.889	1227.64	0	1612.44	0
1248.4	426.111	1227.67	0	1612.53	0
1248.43	424.444	1227.7	0	1612.62	0
1248.46	417.222	1227.73	0	1612.71	0
1248.49	422.778	1227.76	0	1612.8	0
1248.52	419.444	1227.79	0	1612.89	0
1248.55	416.667	1227.81	0	1612.98	0
1248.58	422.778	1227.84	0	1613.07	0
1248.61	421.111	1227.87	0	1613.16	0
1248.64	413.333	1227.9	0	1613.25	0
1248.67	416.667	1227.93	0	1613.34	0
1248.7	419.444	1227.96	0	1613.42	0
1248.73	415	1227.99	0	1613.51	0
1248.76	424.444	1228.02	0	1613.6	0
1248.79	416.667	1228.05	0	1613.69	0
1248.82	413.333	1228.08	0	1613.78	0
1248.85	417.778	1228.11	0	1613.87	0
1248.87	416.667	1228.14	0	1613.96	0
1248.9	413.889	1228.17	0	1614.05	0
1248.93	415	1228.2	0	1614.13	0
1248.96	420.556	1228.23	0	1614.22	0
1248.99	415	1228.26	0	1614.31	0
1249.02	417.778	1228.29	0	1614.4	0
1249.05	419.444	1228.32	0	1614.49	0
1249.08	411.667	1228.34	0	1614.58	0
1249.11	421.111	1228.37	0	1614.67	0
1249.14	420.556	1228.4	0	1614.76	0
1249.17	413.889	1228.43	0	1614.85	0
1249.2	415	1228.46	0	1614.94	0
1249.23	416.111	1228.49	0	1615.03	0
1249.26	412.222	1228.52	0	1615.11	0
1249.29	414.444	1228.55	0	1615.2	0
1249.32	417.778	1228.58	0	1615.29	0
1249.35	413.333	1228.61	0	1615.38	0
1249.38	416.667	1228.64	0	1615.47	0
1249.4	416.667	1228.67	0	1615.56	0
1249.43	407.778	1228.7	0	1615.65	0
1249.46	418.333	1228.73	0	1615.74	0
1249.49	417.778	1228.76	0	1615.83	0
1249.52	410	1228.79	0	1615.91	0
1249.55	420.556	1228.82	0	1616	0
1249.58	415.556	1228.85	0	1616.09	0
1249.61	412.222	1228.87	0	1616.18	0
1249.64	417.222	1228.9	0	1616.27	0
1249.67	418.333	1228.93	0	1616.36	0
1249.7	410.556	1228.96	0	1616.45	0
1249.73	415.556	1228.99	0	1616.54	0
1249.76	416.667	1229.02	0	1616.63	0
1249.79	411.667	1229.05	0	1616.72	0
1249.82	415.556	1229.08	0	1616.81	0
1249.85	417.222	1229.11	0	1616.89	0
1249.88	410	1229.14	0	1616.98	0
1249.91	415	1229.17	0	1617.07	0
1249.94	417.222	1229.2	0	1617.16	0
1249.96	410	1229.23	0	1617.25	0
1249.99	414.444	1229.26	0	1617.34	0
1250.02	412.778	1229.29	0	1617.43	0
1250.05	409.444	1229.32	0	1617.52	0
1250.08	415	1229.35	0	1617.61	0
1250.11	416.111	1229.38	0	1617.7	0
1250.14	409.444	1229.4	0	1617.79	0
1250.17	417.778	1229.43	0	1617.87	0
1250.2	412.222	1229.46	0	1617.96	0
1250.23	413.333	1229.49	0	1618.05	0
1250.26	417.222	1229.52	0	1618.14	0
1250.29	412.222	1229.55	0	1618.23	0
1250.32	410.556	1229.58	0	1618.32	0
1250.35	413.889	1229.61	0	1618.41	0
1250.38	413.889	1229.64	0	1618.5	0
1250.41	410.556	1229.67	0	1618.59	0
1250.44	413.333	1229.7	0	1618.68	0
1250.47	412.222	1229.73	0	1618.77	0
1250.5	408.333	1229.76	0	1618.85	0
1250.53	413.333	1229.79	0	1618.94	0
1250.56	412.778	1229.82	0	1619.03	0
1250.59	412.222	1229.85	0	1619.12	0
1250.61	413.889	1229.88	0	1619.21	0
1250.64	413.333	1229.91	0	1619.3	0
1250.67	412.222	1229.94	0	1619.39	0
1250.7	413.889	1229.96	0	1619.48	0
1250.73	413.889	1229.99	0	1619.57	0
1250.76	411.111	1230.02	0	1619.66	0
1250.79	416.667	1230.05	0	1619.74	0
1250.82	413.333	1230.08	0	1619.83	0
1250.85	411.667	1230.11	0	1619.92	0
1250.88	412.778	1230.14	0	1620.01	0
1250.91	412.222	1230.17	0	1620.1	0
1250.94	410.556	1230.2	0	1620.19	0
1250.97	415.556	1230.23	0	1620.28	0
1251	415.556	1230.26	0	1620.37	0
1251.03	410.556	1230.29	0	1620.46	0
1251.06	411.667	1230.32	0	1620.55	0
1251.09	416.111	1230.35	0	1620.64	0
1251.12	410.556	1230.38	0	1620.73	0
1251.15	415.556	1230.41	0	1620.82	0
1251.17	411.667	1230.44	0	1620.9	0
1251.2	413.889	1230.47	0	1620.99	0
1251.23	411.111	1230.5	0	1621.08	0
1251.26	413.333	1230.53	0	1621.17	0
1251.29	407.778	1230.56	0	1621.26	0
1251.32	411.667	1230.59	0	1621.35	0
1251.35	412.222	1230.61	0	1621.44	0
1251.38	412.222	1230.64	0	1621.53	0
1251.41	413.889	1230.67	0	1621.62	0
1251.44	415	1230.7	0	1621.71	0
1251.47	412.778	1230.73	0	1621.8	0
1251.5	413.333	1230.76	0	1621.88	0
1251.53	413.333	1230.79	0	1621.97	0
1251.56	410	1230.82	0	1622.06	0
1251.59	418.889	1230.85	0	1622.15	0
1251.62	415	1230.88	0	1622.24	0
1251.65	412.778	1230.91	0	1622.33	0
1251.68	418.333	1230.94	0	1622.42	0
1251.71	415.556	1230.97	0	1622.51	0
1251.74	410.556	1231	0	1622.6	0
1251.77	415.556	1231.03	0	1622.69	0
1251.8	416.111	1231.06	0	1622.78	0
1251.83	411.667	1231.09	0	1622.87	0
1251.85	416.111	1231.12	0	1622.96	0
1251.88	416.111	1231.15	0	1623.05	0
1251.91	409.444	1231.17	0	1623.13	0
1251.94	413.889	1231.2	0	1623.22	0
1251.97	413.889	1231.23	0	1623.31	0
1252	415.556	1231.26	0	1623.4	0
1252.03	418.333	1231.29	0	1623.49	0
1252.06	413.889	1231.32	0	1623.58	0
1252.09	409.444	1231.35	0	1623.67	0
1252.12	418.333	1231.38	0	1623.76	0
1252.15	415.556	1231.41	0	1623.85	0
1252.18	415	1231.44	0	1623.94	0
1252.21	418.889	1231.47	0	1624.03	0
1252.24	416.667	1231.5	0	1624.12	0
1252.27	416.111	1231.53	0	1624.21	0
1252.3	417.778	1231.56	0	1624.3	0
1252.33	418.333	1231.59	0	1624.38	0
1252.36	412.778	1231.62	0	1624.47	0
1252.39	423.333	1231.65	0	1624.56	0
1252.42	420	1231.68	0	1624.65	0
1252.44	417.222	1231.71	0	1624.74	0
1252.47	420	1231.74	0	1624.83	0
1252.5	421.111	1231.77	0	1624.92	0
1252.53	419.444	1231.8	0	1625.01	0
1252.56	426.111	1231.83	0	1625.1	0
1252.59	421.667	1231.85	0	1625.19	0
1252.62	421.111	1231.88	0	1625.28	0
1252.65	420.556	1231.91	0	1625.37	0
1252.68	421.667	1231.94	0	1625.46	0
1252.71	419.444	1231.97	0	1625.55	0
1252.74	423.333	1232	0	1625.63	0
1252.77	422.222	1232.03	0	1625.72	0
1252.8	419.444	1232.06	0	1625.81	0
1252.83	422.222	1232.09	0	1625.9	0
1252.86	419.444	1232.12	0	1625.99	0
1252.89	419.444	1232.15	0	1626.08	0
1252.92	425	1232.18	0	1626.17	0
1252.95	418.889	1232.21	0	1626.26	0
1252.98	418.889	1232.24	0	1626.35	0
1253.01	423.333	1232.27	0	1626.44	0
1253.04	419.444	1232.3	0	1626.53	0
1253.07	420	1232.33	0	1626.62	0
1253.1	422.222	1232.36	0	1626.71	0
1253.12	424.444	1232.39	0	1626.8	0
1253.15	422.778	1232.42	0	1626.88	0
1253.18	423.333	1232.44	0	1626.97	0
1253.21	427.222	1232.47	0	1627.06	0
1253.24	422.778	1232.5	0	1627.15	0
1253.27	422.778	1232.53	0	1627.24	0
1253.3	425	1232.56	0	1627.33	0
1253.33	419.444	1232.59	0	1627.42	0
1253.36	425.556	1232.62	0	1627.51	0
1253.39	423.333	1232.65	0	1627.6	0
1253.42	421.111	1232.68	0	1627.69	0
1253.45	427.222	1232.71	0	1627.78	0
1253.48	425	1232.74	0	1627.87	0
1253.51	416.111	1232.77	0	1627.96	0
1253.54	427.778	1232.8	0	1628.05	0
1253.57	421.111	1232.83	0	1628.14	0
1253.6	421.667	1232.86	0	1628.23	0
1253.63	427.222	1232.89	0	1628.32	0
1253.66	426.667	1232.92	0	1628.4	0
1253.69	425.556	1232.95	0	1628.49	0
1253.72	426.667	1232.98	0	1628.58	0
1253.75	425.556	1233.01	0	1628.67	0
1253.78	423.889	1233.04	0	1628.76	0
1253.81	429.444	1233.07	0	1628.85	0
1253.84	423.889	1233.1	0	1628.94	0
1253.87	420.556	1233.12	0	1629.03	0
1253.89	427.222	1233.15	0	1629.12	0
1253.92	424.444	1233.18	0	1629.21	0
1253.95	420	1233.21	0	1629.3	0
1253.98	422.222	1233.24	0	1629.39	0
1254.01	428.889	1233.27	0	1629.48	0
1254.04	420	1233.3	0	1629.57	0
1254.07	425.556	1233.33	0	1629.66	0
1254.1	428.333	1233.36	0	1629.75	0
1254.13	423.333	1233.39	0	1629.84	0
1254.16	430	1233.42	0	1629.93	0
1254.19	424.444	1233.45	0	1630.02	0
1254.22	420.556	1233.48	0	1630.11	0
1254.25	432.778	1233.51	0	1630.19	0
1254.28	430.556	1233.54	0	1630.28	0
1254.31	421.667	1233.57	0	1630.37	0
1254.34	428.889	1233.6	0	1630.46	0
1254.37	431.111	1233.63	0	1630.55	0
1254.4	425.556	1233.66	0	1630.64	0
1254.43	433.889	1233.69	0	1630.73	0
1254.46	431.667	1233.72	0	1630.82	0
1254.49	427.222	1233.75	0	1630.91	0
1254.52	434.444	1233.78	0	1631	0
1254.55	433.889	1233.81	0	1631.09	0
1254.58	430	1233.84	0	1631.18	0
1254.61	431.667	1233.87	0	1631.27	0
1254.63	433.889	1233.89	0	1631.36	0
1254.66	424.444	1233.92	0	1631.45	0
1254.69	431.667	1233.95	0	1631.54	0
1254.72	427.222	1233.98	0	1631.63	0
1254.75	428.333	1234.01	0	1631.72	0
1254.78	433.889	1234.04	0	1631.81	0
1254.81	425.556	1234.07	0	1631.89	0
1254.84	430.556	1234.1	0	1631.98	0
1254.87	438.333	1234.13	0	1632.07	0
1254.9	432.222	1234.16	0	1632.16	0
1254.93	426.667	1234.19	0	1632.25	0
1254.96	430	1234.22	0	1632.34	0
1254.99	431.667	1234.25	0	1632.43	0
1255.02	427.222	1234.28	0	1632.52	0
1255.05	435	1234.31	0	1632.61	0
1255.08	424.444	1234.34	0	1632.7	0
1255.11	427.778	1234.37	0	1632.79	0
1255.14	429.444	1234.4	0	1632.88	0
1255.17	432.778	1234.43	0	1632.97	0
1255.2	423.889	1234.46	0	1633.06	0
1255.23	434.444	1234.49	0	1633.15	0
1255.26	431.111	1234.52	0	1633.24	0
1255.29	428.889	1234.55	0	1633.33	0
1255.32	432.222	1234.58	0	1633.42	0
1255.35	437.778	1234.61	0	1633.51	0
1255.38	430	1234.63	0	1633.6	0
1255.4	435.556	1234.66	0	1633.69	0
1255.43	436.667	1234.69	0	1633.78	0
1255.46	435.556	1234.72	0	1633.87	0
1255.49	434.444	1234.75	0	1633.95	0
1255.52	436.111	1234.78	0	1634.04	0
1255.55	426.111	1234.81	0	1634.13	0
1255.58	437.778	1234.84	0	1634.22	0
1255.61	431.111	1234.87	0	1634.31	0
1255.64	430.556	1234.9	0	1634.4	0
1255.67	437.222	1234.93	0	1634.49	0
1255.7	436.111	1234.96	0	1634.58	0
1255.73	431.667	1234.99	0	1634.67	0
1255.76	436.111	1235.02	0	1634.76	0
1255.79	434.444	1235.05	0	1634.85	0
1255.82	430.556	1235.08	0	1634.94	0
1255.85	436.111	1235.11	0	1635.03	0
1255.88	440.556	1235.14	0	1635.12	0
1255.91	431.667	1235.17	0	1635.21	0
1255.94	436.667	1235.2	0	1635.3	0
1255.97	434.444	1235.23	0	1635.39	0
1256	427.222	1235.26	0	1635.48	0
1256.03	437.222	1235.29	0	1635.57	0
1256.06	437.778	1235.32	0	1635.66	0
1256.09	435	1235.35	0	1635.75	0
1256.12	444.444	1235.38	0	1635.84	0
1256.14	433.333	1235.4	0	1635.93	0
1256.17	432.778	1235.43	0	1636.02	0
1256.2	436.667	1235.46	0	1636.11	0
1256.23	437.778	1235.49	0	1636.19	0
1256.26	431.111	1235.52	0	1636.29	0
1256.29	435	1235.55	0	1636.38	0
1256.32	433.889	1235.58	0	1636.46	0
1256.35	428.333	1235.61	0	1636.55	0
1256.38	442.222	1235.64	0	1636.64	0
1256.41	435.556	1235.67	0	1636.73	0
1256.44	430.556	1235.7	0	1636.82	0
1256.47	436.667	1235.73	0	1636.91	0
1256.5	435	1235.76	0	1637	0
1256.53	428.333	1235.79	0	1637.09	0
1256.56	431.111	1235.82	0	1637.18	0
1256.59	435.556	1235.85	0	1637.27	0
1256.62	427.222	1235.88	0	1637.36	0
1256.65	436.111	1235.91	0	1637.45	0
1256.68	434.444	1235.94	0	1637.54	0
1256.71	424.444	1235.97	0	1637.63	0
1256.74	434.444	1236	0	1637.72	0
1256.77	430	1236.03	0	1637.81	0
1256.8	426.667	1236.06	0	1637.9	0
1256.83	437.778	1236.09	0	1637.99	0
1256.86	432.778	1236.12	0	1638.08	0
1256.89	428.889	1236.14	0	1638.17	0
1256.92	433.333	1236.17	0	1638.26	0
1256.95	431.111	1236.2	0	1638.35	0
1256.98	430.556	1236.23	0	1638.44	0
1257.01	428.889	1236.26	0	1638.53	0
1257.04	435.556	1236.29	0	1638.62	0
1257.07	425	1236.32	0	1638.71	0
1257.09	427.222	1236.35	0	1638.8	0
1257.12	427.222	1236.38	0	1638.89	0
1257.15	428.333	1236.41	0	1638.98	0
1257.18	436.111	1236.44	0	1639.07	0
1257.21	434.444	1236.47	0	1639.16	0
1257.24	424.444	1236.5	0	1639.25	0
1257.27	430.556	1236.53	0	1639.34	0
1257.3	431.667	1236.56	0	1639.42	0
1257.33	427.778	1236.59	0	1639.52	0
1257.36	431.111	1236.62	0	1639.61	0
1257.39	428.889	1236.65	0	1639.69	0
1257.42	426.667	1236.68	0	1639.78	0
1257.45	436.667	1236.71	0	1639.87	0
1257.48	431.111	1236.74	0	1639.96	0
1257.51	427.778	1236.77	0	1640.05	0
1257.54	425	1236.8	0	1640.14	0
1257.57	426.667	1236.83	0	1640.23	0
1257.6	425.556	1236.86	0	1640.32	0
1257.63	428.889	1236.89	0	1640.41	0
1257.66	426.667	1236.92	0	1640.5	0
1257.69	423.889	1236.95	0	1640.59	0
1257.72	433.889	1236.98	0	1640.68	0
1257.75	426.111	1237.01	0	1640.77	0
1257.78	421.667	1237.04	0	1640.86	0
1257.81	427.222	1237.07	0	1640.95	0
1257.84	431.111	1237.09	0	1641.04	0
1257.87	422.778	1237.12	0	1641.13	0
1257.9	432.222	1237.15	0	1641.22	0
1257.92	426.667	1237.18	0	1641.31	0
1257.95	420.556	1237.21	0	1641.4	0
1257.98	429.444	1237.24	0	1641.49	0
1258.01	428.889	1237.27	0	1641.58	0
1258.04	421.667	1237.3	0	1641.67	0
1258.07	434.444	1237.33	0	1641.76	0
1258.1	425.556	1237.36	0	1641.85	0
1258.13	421.111	1237.39	0	1641.94	0
1258.16	433.333	1237.42	0	1642.03	0
1258.19	431.111	1237.45	0	1642.12	0
1258.22	425	1237.48	0	1642.21	0
1258.25	426.667	1237.51	0	1642.3	0
1258.28	428.333	1237.54	0	1642.39	0
1258.31	426.111	1237.57	0	1642.48	0
1258.34	434.444	1237.6	0	1642.57	0
1258.37	429.444	1237.63	0	1642.66	0
1258.4	425.556	1237.66	0	1642.75	0
1258.43	427.778	1237.69	0	1642.84	0
1258.46	423.889	1237.72	0	1642.93	0
1258.49	427.222	1237.75	0	1643.02	0
1258.52	433.889	1237.78	0	1643.11	0
1258.55	427.222	1237.81	0	1643.2	0
1258.58	422.778	1237.84	0	1643.29	0
1258.61	428.333	1237.87	0	1643.38	0
1258.64	425	1237.9	0	1643.47	0
1258.67	423.889	1237.92	0	1643.56	0
1258.7	433.889	1237.95	0	1643.65	0
1258.73	421.111	1237.98	0	1643.74	0
1258.76	421.667	1238.01	0	1643.83	0
1258.79	425.556	1238.04	0	1643.92	0
1258.82	422.222	1238.07	0	1644.01	0
1258.85	419.444	1238.1	0	1644.1	0
1258.88	427.222	1238.13	0	1644.19	0
1258.9	418.333	1238.16	0	1644.28	0
1258.93	418.333	1238.19	0	1644.37	0
1258.96	424.444	1238.22	0	1644.46	0
1258.99	420	1238.25	0	1644.55	0
1259.02	422.222	1238.28	0	1644.64	0
1259.05	422.222	1238.31	0	1644.73	0
1259.08	422.222	1238.34	0	1644.82	0
1259.11	418.333	1238.37	0	1644.91	0
1259.14	425.556	1238.4	0	1645	0
1259.17	418.889	1238.43	0	1645.09	0
1259.2	421.111	1238.46	0	1645.18	0
1259.23	420.556	1238.49	0	1645.27	0
1259.26	424.444	1238.52	0	1645.36	0
1259.29	416.667	1238.55	0	1645.45	0
1259.32	424.444	1238.58	0	1645.54	0
1259.35	422.222	1238.61	0	1645.63	0
1259.38	415.556	1238.64	0	1645.72	0
1259.41	427.222	1238.67	0	1645.81	0
1259.44	423.889	1238.7	0	1645.9	0
1259.47	418.889	1238.73	0	1645.99	0
1259.5	425	1238.76	0	1646.08	0
1259.53	421.111	1238.79	0	1646.17	0
1259.56	417.222	1238.82	0	1646.26	0
1259.59	425.556	1238.85	0	1646.35	0
1259.62	420	1238.88	0	1646.44	0
1259.65	424.444	1238.9	0	1646.53	0
1259.68	425	1238.93	0	1646.62	0
1259.71	418.889	1238.96	0	1646.71	0
1259.74	418.333	1238.99	0	1646.8	0
1259.77	423.889	1239.02	0	1646.89	0
1259.8	420	1239.05	0	1646.98	0
1259.83	421.111	1239.08	0	1647.07	0
1259.86	425.556	1239.11	0	1647.16	0
1259.89	418.333	1239.14	0	1647.25	0
1259.92	419.444	1239.17	0	1647.34	0
1259.95	423.333	1239.2	0	1647.43	0
1259.98	424.444	1239.23	0	1647.52	0
1260.01	413.333	1239.26	0	1647.61	0
1260.04	423.889	1239.29	0	1647.7	0
1260.07	420	1239.32	0	1647.79	0
1260.1	416.667	1239.35	0	1647.88	0
1260.12	419.444	1239.38	0	1647.97	0
1260.15	420.556	1239.41	0	1648.06	0
1260.18	416.667	1239.44	0	1648.15	0
1260.21	416.667	1239.47	0	1648.24	0
1260.24	420.556	1239.5	0	1648.33	0
1260.27	416.111	1239.53	0	1648.42	0
1260.3	420.556	1239.56	0	1648.51	0
1260.33	415.556	1239.59	0	1648.6	0
1260.36	417.778	1239.62	0	1648.69	0
1260.39	418.333	1239.65	0	1648.78	0
1260.42	416.111	1239.68	0	1648.87	0
1260.45	418.333	1239.71	0	1648.96	0
1260.48	414.444	1239.74	0	1649.05	0
1260.51	418.889	1239.77	0	1649.14	0
1260.54	414.444	1239.8	0	1649.23	0
1260.57	422.778	1239.83	0	1649.32	0
1260.6	413.889	1239.86	0	1649.41	0
1260.63	415.556	1239.89	0	1649.5	0
1260.66	423.333	1239.92	0	1649.59	0
1260.69	417.222	1239.95	0	1649.68	0
1260.72	415.556	1239.98	0	1649.77	0
1260.75	416.667	1240.01	0	1649.86	0
1260.78	416.111	1240.04	0	1649.95	0
1260.81	413.333	1240.07	0	1650.04	0
1260.84	422.222	1240.1	0	1650.13	0
1260.87	418.889	1240.12	0	1650.22	0
1260.9	415	1240.15	0	1650.31	0
1260.93	420.556	1240.18	0	1650.4	0
1260.96	415	1240.21	0	1650.49	0
1260.99	415	1240.24	0	1650.58	0
1261.02	419.444	1240.27	0	1650.67	0
1261.05	412.222	1240.3	0	1650.76	0
1261.08	413.333	1240.33	0	1650.85	0
1261.11	417.778	1240.36	0	1650.94	0
1261.14	413.333	1240.39	0	1651.03	0
1261.17	412.222	1240.42	0	1651.12	0
1261.19	417.778	1240.45	0	1651.21	0
1261.22	416.111	1240.48	0	1651.3	0
1261.26	410	1240.51	0	1651.39	0
1261.29	416.667	1240.54	0	1651.48	0
1261.32	413.889	1240.57	0	1651.57	0
1261.34	412.778	1240.6	0	1651.66	0
1261.37	418.889	1240.63	0	1651.75	0
1261.4	416.667	1240.66	0	1651.84	0
1261.43	412.222	1240.69	0	1651.93	0
1261.46	416.111	1240.72	0	1652.02	0
1261.49	412.222	1240.75	0	1652.11	0
1261.52	410.556	1240.78	0	1652.2	0
1261.55	416.111	1240.81	0	1652.29	0
1261.58	415.556	1240.84	0	1652.38	0
1261.61	410.556	1240.87	0	1652.47	0
1261.64	416.111	1240.9	0	1652.56	0
1261.67	412.778	1240.93	0	1652.65	0
1261.7	411.111	1240.96	0	1652.74	0
1261.73	416.667	1240.99	0	1652.83	0
1261.76	415	1241.02	0	1652.92	0
1261.79	410.556	1241.05	0	1653.01	0
1261.82	411.667	1241.08	0	1653.1	0
1261.85	412.778	1241.11	0	1653.19	0
1261.88	412.222	1241.14	0	1653.28	0
1261.91	416.667	1241.17	0	1653.37	0
1261.94	412.222	1241.19	0	1653.46	0
1261.97	412.778	1241.22	0	1653.56	0
1262	418.889	1241.26	0	1653.64	0
1262.03	410.556	1241.29	0	1653.73	0
1262.06	413.889	1241.32	0	1653.83	0
1262.09	419.444	1241.34	0	1653.92	0
1262.12	413.333	1241.37	0	1654.01	0
1262.15	411.111	1241.4	0	1654.1	0
1262.18	415.556	1241.43	0	1654.19	0
1262.21	408.333	1241.46	0	1654.28	0
1262.24	409.444	1241.49	0	1654.37	0
1262.27	410	1241.52	0	1654.46	0
1262.3	414.444	1241.55	0	1654.55	0
1262.33	408.889	1241.58	0	1654.64	0
1262.36	412.778	1241.61	0	1654.73	0
1262.39	411.111	1241.64	0	1654.82	0
1262.42	410	1241.67	0	1654.91	0
1262.45	409.444	1241.7	0	1655	0
1262.48	411.667	1241.73	0	1655.09	0
1262.51	411.111	1241.76	0	1655.18	0
1262.54	409.444	1241.79	0	1655.27	0
1262.57	409.444	1241.82	0	1655.36	0
1262.6	408.333	1241.85	0	1655.45	0
1262.62	412.222	1241.88	0	1655.54	0
1262.65	413.889	1241.91	0	1655.63	0
1262.68	409.444	1241.94	0	1655.72	0
1262.71	412.222	1241.97	0	1655.81	0
1262.74	416.111	1242	0	1655.9	0
1262.77	408.889	1242.03	0	1655.99	0
1262.8	412.778	1242.06	0	1656.08	0
1262.83	412.222	1242.09	0	1656.17	0
1262.86	409.444	1242.12	0	1656.26	0
1262.89	415	1242.15	0	1656.35	0
1262.92	411.667	1242.18	0	1656.44	0
1262.95	412.778	1242.21	0	1656.53	0
1262.98	411.111	1242.24	0	1656.62	0
1263.01	411.667	1242.27	0	1656.71	0
1263.04	409.444	1242.3	0	1656.81	0
1263.07	412.778	1242.33	0	1656.89	0
1263.1	412.778	1242.36	0	1656.98	0
1263.13	410.556	1242.39	0	1657.08	0
1263.16	413.889	1242.42	0	1657.17	0
1263.19	416.111	1242.45	0	1657.26	0
1263.22	413.889	1242.48	0	1657.35	0
1263.25	412.778	1242.51	0	1657.44	0
1263.28	414.444	1242.54	0	1657.53	0
1263.31	413.889	1242.57	0	1657.62	0
1263.34	417.222	1242.6	0	1657.71	0
1263.37	412.778	1242.62	0	1657.8	0
1263.4	410	1242.65	0	1657.89	0
1263.43	416.111	1242.68	0	1657.98	0
1263.46	413.333	1242.71	0	1658.07	0
1263.49	410	1242.74	0	1658.16	0
1263.52	416.667	1242.77	0	1658.25	0
1263.55	413.333	1242.8	0	1658.34	0
1263.58	416.111	1242.83	0	1658.43	0
1263.61	415.556	1242.86	0	1658.52	0
1263.64	414.444	1242.89	0	1658.61	0
1263.67	416.667	1242.92	0	1658.7	0
1263.7	413.333	1242.95	0	1658.79	0
1263.73	417.778	1242.98	0	1658.88	0
1263.76	417.222	1243.01	0	1658.97	0
1263.79	417.778	1243.04	0	1659.06	0
1263.82	412.222	1243.07	0	1659.15	0
1263.85	413.333	1243.1	0	1659.24	0
1263.88	413.889	1243.13	0	1659.34	0
1263.91	417.222	1243.16	0	1659.43	0
1263.94	408.333	1243.19	0	1659.52	0
1263.97	417.778	1243.22	0	1659.61	0
1264	416.111	1243.25	0	1659.7	0
1264.03	412.778	1243.28	0	1659.79	0
1264.06	413.333	1243.31	0	1659.88	0
1264.09	413.333	1243.34	0	1659.97	0
1264.12	412.222	1243.37	0	1660.06	0
1264.15	412.222	1243.4	0	1660.15	0
1264.18	415	1243.43	0	1660.24	0
1264.21	412.222	1243.46	0	1660.33	0
1264.24	420	1243.49	0	1660.42	0
1264.27	415.556	1243.52	0	1660.51	0
1264.3	411.667	1243.55	0	1660.6	0
1264.33	418.333	1243.58	0	1660.69	0
1264.36	412.778	1243.61	0	1660.78	0
1264.38	411.111	1243.64	0	1660.87	0
1264.41	417.778	1243.67	0	1660.96	0
1264.44	415	1243.7	0	1661.05	0
1264.47	415	1243.73	0	1661.14	0
1264.5	416.667	1243.76	0	1661.23	0
1264.53	412.778	1243.79	0	1661.33	0
1264.56	411.111	1243.82	0	1661.41	0
1264.59	417.222	1243.85	0	1661.51	0
1264.62	415	1243.88	0	1661.6	0
1264.65	415	1243.91	0	1661.69	0
1264.68	418.333	1243.94	0	1661.78	0
1264.71	413.889	1243.97	0	1661.87	0
1264.74	415.556	1244	0	1661.96	0
1264.77	418.889	1244.03	0	1662.05	0
1264.8	419.444	1244.06	0	1662.14	0
1264.83	417.222	1244.09	0	1662.23	0
1264.86	422.222	1244.12	0	1662.32	0
1264.89	420	1244.15	0	1662.41	0
1264.92	414.444	1244.18	0	1662.5	0
1264.95	423.333	1244.21	0	1662.59	0
1264.98	424.444	1244.24	0	1662.68	0
1265.01	415	1244.27	0	1662.77	0
1265.04	418.889	1244.3	0	1662.86	0
1265.07	418.889	1244.33	0	1662.95	0
1265.1	415	1244.36	0	1663.04	0
1265.13	418.333	1244.38	0	1663.13	0
1265.16	422.778	1244.41	0	1663.22	0
1265.19	414.444	1244.44	0	1663.32	0
1265.22	420	1244.47	0	1663.41	0
1265.25	416.667	1244.5	0	1663.5	0
1265.28	416.667	1244.53	0	1663.59	0
1265.31	417.222	1244.56	0	1663.68	0
1265.34	420.556	1244.59	0	1663.77	0
1265.37	417.778	1244.62	0	1663.86	0
1265.4	423.333	1244.65	0	1663.95	0
1265.43	423.333	1244.68	0	1664.04	0
1265.46	412.222	1244.71	0	1664.13	0
1265.49	413.889	1244.74	0	1664.22	0
1265.52	420	1244.77	0	1664.31	0
1265.55	416.667	1244.8	0	1664.4	0
1265.58	417.778	1244.83	0	1664.49	0
1265.61	419.444	1244.86	0	1664.58	0
1265.64	417.222	1244.89	0	1664.67	0
1265.67	420	1244.92	0	1664.77	0
1265.7	422.222	1244.95	0	1664.86	0
1265.73	419.444	1244.98	0	1664.95	0
1265.76	422.778	1245.01	0	1665.04	0
1265.79	421.667	1245.04	0	1665.13	0
1265.82	416.667	1245.07	0	1665.22	0
1265.85	420.556	1245.1	0	1665.31	0
1265.88	417.222	1245.13	0	1665.4	0
1265.91	417.222	1245.16	0	1665.49	0
1265.94	422.222	1245.19	0	1665.58	0
1265.97	422.222	1245.22	0	1665.67	0
1266	415	1245.25	0	1665.76	0
1266.03	420.556	1245.28	0	1665.85	0
1266.06	421.667	1245.31	0	1665.94	0
1266.09	420.556	1245.34	0	1666.03	0
1266.12	424.444	1245.37	0	1666.12	0
1266.15	424.444	1245.4	0	1666.21	0
1266.18	419.444	1245.43	0	1666.31	0
1266.21	425.556	1245.46	0	1666.4	0
1266.24	422.222	1245.49	0	1666.49	0
1266.27	418.333	1245.52	0	1666.58	0
1266.3	423.889	1245.55	0	1666.67	0
1266.33	423.333	1245.58	0	1666.76	0
1266.36	420	1245.61	0	1666.85	0
1266.39	427.778	1245.64	0	1666.94	0
1266.42	423.333	1245.67	0	1667.03	0
1266.45	418.889	1245.7	0	1667.12	0
1266.48	426.111	1245.73	0	1667.21	0
1266.51	425	1245.76	0	1667.3	0
1266.54	421.111	1245.79	0	1667.39	0
1266.57	426.111	1245.82	0	1667.48	0
1266.6	425	1245.85	0	1667.57	0
1266.62	420.556	1245.88	0	1667.66	0
1266.65	427.778	1245.91	0	1667.76	0
1266.68	423.333	1245.94	0	1667.85	0
1266.71	420.556	1245.97	0	1667.94	0
1266.74	426.667	1246	0	1668.03	0
1266.78	425.556	1246.03	0	1668.12	0
1266.81	423.333	1246.06	0	1668.21	0
1266.84	428.889	1246.09	0	1668.3	0
1266.86	426.667	1246.12	0	1668.39	0
1266.89	420	1246.15	0	1668.48	0
1266.92	427.222	1246.18	0	1668.57	0
1266.95	426.667	1246.21	0	1668.66	0
1266.98	421.111	1246.24	0	1668.75	0
1267.01	430	1246.27	0	1668.84	0
1267.04	427.222	1246.3	0	1668.93	0
1267.07	421.667	1246.33	0	1669.03	0
1267.1	427.778	1246.36	0	1669.12	0
1267.13	422.222	1246.39	0	1669.21	0
1267.16	420	1246.42	0	1669.3	0
1267.19	421.667	1246.45	0	1669.39	0
1267.22	426.111	1246.48	0	1669.48	0
1267.25	420.556	1246.51	0	1669.57	0
1267.28	426.667	1246.54	0	1669.66	0
1267.31	427.222	1246.57	0	1669.75	0
1267.34	422.778	1246.6	0	1669.84	0
1267.37	427.222	1246.62	0	1669.93	0
1267.4	425.556	1246.65	0	1670.02	0
1267.43	424.444	1246.68	0	1670.11	0
1267.46	427.222	1246.71	0	1670.2	0
1267.49	426.111	1246.74	0	1670.3	0
1267.52	422.222	1246.78	0	1670.39	0
1267.55	423.889	1246.81	0	1670.48	0
1267.58	429.444	1246.84	0	1670.57	0
1267.61	426.111	1246.86	0	1670.66	0
1267.64	428.889	1246.89	0	1670.75	0
1267.67	426.667	1246.92	0	1670.84	0
1267.7	421.111	1246.95	0	1670.93	0
1267.73	422.778	1246.98	0	1671.02	0
1267.76	424.444	1247.01	0	1671.11	0
1267.79	422.222	1247.04	0	1671.2	0
1267.82	428.333	1247.07	0	1671.29	0
1267.85	425.556	1247.1	0	1671.38	0
1267.88	425	1247.13	0	1671.48	0
1267.91	425.556	1247.16	0	1671.57	0
1267.94	423.333	1247.19	0	1671.66	0
1267.97	425.556	1247.22	0	1671.75	0
1268	426.667	1247.25	0	1671.84	0
1268.03	418.889	1247.28	0	1671.93	0
1268.06	424.444	1247.31	0	1672.02	0
1268.09	428.889	1247.34	0	1672.11	0
1268.12	422.222	1247.37	0	1672.2	0
1268.15	421.667	1247.4	0	1672.29	0
1268.18	424.444	1247.43	0	1672.38	0
1268.21	425.556	1247.46	0	1672.47	0
1268.24	422.222	1247.49	0	1672.57	0
1268.27	425	1247.52	0	1672.66	0
1268.3	422.222	1247.55	0	1672.75	0
1268.33	422.222	1247.58	0	1672.84	0
1268.36	427.222	1247.61	0	1672.93	0
1268.39	425	1247.64	0	1673.02	0
1268.42	420.556	1247.67	0	1673.11	0
1268.45	425	1247.7	0	1673.2	0
1268.48	422.222	1247.73	0	1673.29	0
1268.51	419.444	1247.76	0	1673.38	0
1268.54	432.778	1247.79	0	1673.47	0
1268.57	425	1247.82	0	1673.57	0
1268.6	421.667	1247.85	0	1673.65	0
1268.63	430	1247.88	0	1673.75	0
1268.66	425	1247.91	0	1673.84	0
1268.69	422.778	1247.94	0	1673.93	0
1268.72	427.222	1247.97	0	1674.02	0
1268.75	423.889	1248	0	1674.11	0
1268.78	423.333	1248.03	0	1674.2	0
1268.81	428.889	1248.06	0	1674.29	0
1268.84	425.556	1248.09	0	1674.38	0
1268.87	424.444	1248.12	0	1674.47	0
1268.9	422.222	1248.15	0	1674.56	0
1268.93	430	1248.18	0	1674.65	0
1268.96	422.778	1248.21	0	1674.75	0
1268.99	428.333	1248.24	0	1674.84	0
1269.02	423.889	1248.27	0	1674.93	0
1269.05	423.889	1248.3	0	1675.02	0
1269.08	428.889	1248.33	0	1675.11	0
1269.11	422.778	1248.36	0	1675.2	0
1269.14	418.889	1248.39	0	1675.29	0
1269.17	425.556	1248.42	0	1675.38	0
1269.2	421.667	1248.45	0	1675.47	0
1269.23	420.556	1248.48	0	1675.56	0
1269.26	423.333	1248.51	0	1675.65	0
1269.29	423.333	1248.54	0	1675.75	0
1269.32	418.889	1248.57	0	1675.84	0
1269.35	431.667	1248.6	0	1675.93	0
1269.38	426.111	1248.63	0	1676.02	0
1269.41	421.111	1248.66	0	1676.11	0
1269.44	431.111	1248.69	0	1676.2	0
1269.47	428.889	1248.72	0	1676.29	0
1269.5	422.778	1248.75	0	1676.38	0
1269.53	426.111	1248.78	0	1676.47	0
1269.56	426.111	1248.81	0	1676.56	0
1269.59	420.556	1248.84	0	1676.65	0
1269.62	430.556	1248.87	0	1676.75	0
1269.65	432.222	1248.9	0	1676.84	0
1269.68	424.444	1248.93	0	1676.93	0
1269.71	431.667	1248.96	0	1677.02	0
1269.74	428.333	1248.99	0	1677.11	0
1269.77	422.778	1249.02	0	1677.2	0
1269.8	432.222	1249.05	0	1677.29	0
1269.83	423.889	1249.08	0	1677.38	0
1269.86	423.333	1249.11	0	1677.47	0
1269.89	427.222	1249.14	0	1677.57	0
1269.92	425.556	1249.17	0	1677.66	0
1269.95	419.444	1249.2	0	1677.75	0
1269.98	423.889	1249.23	0	1677.84	0
1270.01	427.778	1249.26	0	1677.93	0
1270.04	425.556	1249.29	0	1678.02	0
1270.07	430	1249.32	0	1678.11	0
1270.1	428.333	1249.35	0	1678.2	0
1270.13	421.111	1249.38	0	1678.29	0
1270.16	428.333	1249.41	0	1678.38	0
1270.19	425	1249.44	0	1678.47	0
1270.22	422.222	1249.47	0	1678.57	0
1270.25	427.222	1249.5	0	1678.66	0
1270.28	421.667	1249.53	0	1678.75	0
1270.31	424.444	1249.56	0	1678.84	0
1270.34	427.222	1249.59	0	1678.93	0
1270.37	426.667	1249.62	0	1679.02	0
1270.4	420	1249.65	0	1679.11	0
1270.43	423.889	1249.68	0	1679.2	0
1270.46	420	1249.71	0	1679.29	0
1270.49	422.222	1249.74	0	1679.38	0
1270.52	423.889	1249.77	0	1679.48	0
1270.55	426.111	1249.8	0	1679.57	0
1270.58	419.444	1249.83	0	1679.66	0
1270.61	425.556	1249.86	0	1679.75	0
1270.64	423.333	1249.89	0	1679.84	0
1270.67	419.444	1249.92	0	1679.93	0
1270.7	425	1249.95	0	1680.02	0
1270.73	426.111	1249.98	0	1680.11	0
1270.76	417.778	1250.01	0	1680.2	0
1270.79	425	1250.04	0	1680.3	0
1270.82	420	1250.07	0	1680.39	0
1270.85	420.556	1250.1	0	1680.48	0
1270.88	421.667	1250.13	0	1680.57	0
1270.91	423.333	1250.16	0	1680.66	0
1270.94	420	1250.19	0	1680.75	0
1270.97	421.667	1250.22	0	1680.84	0
1271	422.222	1250.25	0	1680.93	0
1271.03	412.778	1250.28	0	1681.03	0
1271.06	420.556	1250.31	0	1681.12	0
1271.09	425.556	1250.34	0	1681.21	0
1271.12	421.667	1250.37	0	1681.3	0
1271.15	421.111	1250.4	0	1681.39	0
1271.18	425	1250.43	0	1681.48	0
1271.21	418.889	1250.46	0	1681.57	0
1271.24	418.889	1250.49	0	1681.66	0
1271.27	427.222	1250.52	0	1681.75	0
1271.3	417.778	1250.55	0	1681.85	0
1271.33	421.667	1250.58	0	1681.94	0
1271.36	421.667	1250.61	0	1682.03	0
1271.39	413.889	1250.64	0	1682.12	0
1271.42	419.444	1250.67	0	1682.21	0
1271.45	416.667	1250.7	0	1682.3	0
1271.48	412.222	1250.73	0	1682.39	0
1271.51	415.556	1250.76	0	1682.48	0
1271.54	415	1250.79	0	1682.57	0
1271.57	411.111	1250.82	0	1682.66	0
1271.6	415	1250.85	0	1682.76	0
1271.63	415.556	1250.88	0	1682.85	0
1271.66	415	1250.91	0	1682.94	0
1271.69	415.556	1250.94	0	1683.03	0
1271.72	417.222	1250.97	0	1683.12	0
1271.75	413.333	1251	0	1683.21	0
1271.78	417.778	1251.03	0	1683.3	0
1271.81	416.111	1251.06	0	1683.39	0
1271.84	415	1251.09	0	1683.48	0
1271.87	416.667	1251.12	0	1683.58	0
1271.9	417.222	1251.15	0	1683.67	0
1271.93	412.778	1251.18	0	1683.76	0
1271.96	413.889	1251.21	0	1683.85	0
1271.99	418.889	1251.24	0	1683.94	0
1272.02	414.444	1251.27	0	1684.03	0
[truncated: 89,080 more rows]

## Sheet: Fig5C
GPC traces for PiBVE-DTC, PIBVE-MOS-DTC, PIBVE-MOS-TTC
	PiBVE-DTC		PIBVE-MOS-DTC		PIBVE-MOS-TTC
elution time / min	intensity / a.u.	elution time / min	intensity / a.u.	elution time / min	intensity / a.u.
0.0166667	0.00922509	-0.0055351	0.00066203	0.00545364	-0.000615
0.0333333	0.00369004	-0.0055351	0.00066203	0.00495786	-0.00123
0.05	0.00123001	-0.0055351	0.00066203	0.00495786	-0.00123
0.0666667	0.00061501	-0.0055351	0.00099305	0.00495786	-0.000615
0.0833333	0	-0.0055351	0.00099305	0.00495786	-0.00123
0.1	0	-0.0055351	0.00099305	0.00446207	-0.00123
0.116667	0	-0.0055351	0.00066203	0.00446207	-0.00123
0.133333	0	-0.0055351	0.00066203	0.00396629	-0.000615
0.15	0	-0.0055351	0.00066203	0.00396629	-0.00123
0.166667	0	-0.00246	0.00099305	0.0034705	-0.00123
0.183333	0	-0.00246	0.00099305	0.00297472	-0.00123
0.2	0	-0.00246	0.00099305	0.00297472	-0.001845
0.216667	-0.000615	-0.00246	0.00066203	0.00297472	-0.001845
0.233333	-0.000615	-0.00246	0.00066203	0.00247893	-0.000615
0.25	-0.000615	-0.00246	0.00066203	0.00198314	-0.00123
0.266667	-0.00123	-0.00246	0.00066203	0.00148736	-0.00123
0.283333	-0.00123	-0.00246	0.00099305	0.00148736	-0.00123
0.3	-0.00123	-0.00246	0.00099305	0.00099157	-0.000615
0.316667	-0.001845	-0.00246	0.00099305	0.00049579	-0.00123
0.333333	-0.001845	-0.001845	0.00066203	0	-0.00123
0.35	-0.001845	-0.001845	0.00066203	0	-0.00123
0.366667	-0.00246	-0.001845	0.00066203	-0.0004958	-0.001845
0.383333	-0.00246	-0.001845	0.00099305	-0.0009916	-0.001845
0.4	-0.003075	-0.001845	0.00099305	-0.0014874	-0.001845
0.416667	-0.003075	-0.00123	0.00099305	-0.0014874	-0.000615
0.433333	-0.00369	-0.00123	0.00066203	-0.0019831	-0.00123
0.45	-0.00369	-0.00123	0.00066203	-0.0019831	-0.00123
0.466667	-0.004305	-0.00123	0.00066203	-0.0024789	-0.00123
0.483333	-0.004305	-0.00123	0.00099305	-0.0029747	-0.001845
0.5	-0.00492	-0.00123	0.00099305	-0.0029747	-0.001845
0.516667	-0.00492	-0.00123	0.00099305	-0.0029747	-0.001845
0.533333	-0.00492	-0.000615	0.00099305	-0.0034705	-0.00246
0.55	-0.0055351	-0.000615	0.00099305	-0.0034705	-0.00246
0.566667	-0.0055351	-0.000615	0.00099305	-0.0039663	-0.003075
0.583333	-0.0055351	-0.000615	0.00099305	-0.0039663	-0.003075
0.6	-0.0055351	-0.000615	0.00132406	-0.0039663	-0.00369
0.616667	-0.0061501	-0.000615	0.00132406	-0.0039663	-0.00369
0.633333	-0.0061501	-0.000615	0.00132406	-0.0039663	-0.004305
0.65	-0.0061501	-0.000615	0.00132406	-0.0039663	-0.004305
0.666667	-0.0067651	-0.000615	0.00132406	-0.0039663	-0.00492
0.683333	-0.0067651	-0.000615	0.00132406	-0.0039663	-0.00492
0.7	-0.0067651	-0.000615	0.00132406	-0.0039663	-0.00492
0.716667	-0.0067651	-0.000615	0.00132406	-0.0039663	-0.0055351
0.733333	-0.0067651	-0.000615	0.00132406	-0.0039663	-0.0055351
0.75	-0.0067651	-0.000615	0.00165508	-0.0039663	-0.0055351
0.766667	-0.0067651	-0.000615	0.00132406	-0.0034705	-0.0055351
0.783333	-0.0067651	-0.000615	0.00132406	-0.0034705	-0.0061501
0.8	-0.0067651	-0.000615	0.00132406	-0.0034705	-0.0061501
0.816667	-0.0067651	-0.00123	0.00132406	-0.0034705	-0.0061501
0.833333	-0.0067651	-0.00123	0.00132406	-0.0029747	-0.0067651
0.85	-0.0067651	-0.00123	0.00132406	-0.0029747	-0.0067651
0.866667	-0.0067651	-0.001845	0.00132406	-0.0029747	-0.0067651
0.883333	-0.0067651	-0.001845	0.00099305	-0.0029747	-0.0067651
0.9	-0.0061501	-0.00246	0.00099305	-0.0029747	-0.0067651
0.916667	-0.0061501	-0.00246	0.00099305	-0.0024789	-0.0067651
0.933333	-0.0061501	-0.00246	0.00066203	-0.0024789	-0.0067651
0.95	-0.0061501	-0.003075	0.00066203	-0.0024789	-0.0067651
0.966667	-0.0061501	-0.003075	0.00066203	-0.0024789	-0.0067651
0.983333	-0.0061501	-0.00369	0.00033102	-0.0024789	-0.0067651
1	-0.0061501	-0.00369	0.00033102	-0.0019831	-0.0067651
1.01667	-0.0055351	-0.004305	0.00033102	-0.0019831	-0.0067651
1.03333	-0.0055351	-0.004305	0	-0.0014874	-0.0067651
1.05	-0.0055351	-0.00492	0	-0.0014874	-0.0067651
1.06667	-0.0055351	-0.00492	0	-0.0014874	-0.0061501
1.08333	-0.0055351	-0.0055351	-0.000331	-0.0014874	-0.0061501
1.1	-0.0055351	-0.0055351	-0.000331	-0.0014874	-0.0061501
1.11667	-0.0055351	-0.0061501	-0.000662	-0.0009916	-0.0061501
1.13333	-0.0055351	-0.0061501	-0.000662	-0.0009916	-0.0061501
1.15	-0.0055351	-0.0067651	-0.000993	-0.0009916	-0.0061501
1.16667	-0.0055351	-0.0067651	-0.000993	-0.0009916	-0.0061501
1.18333	-0.0055351	-0.0067651	-0.000993	-0.0004958	-0.0055351
1.2	-0.0055351	-0.0073801	-0.0013241	-0.0004958	-0.0055351
1.21667	-0.0055351	-0.0073801	-0.0013241	0	-0.0055351
1.23333	-0.0055351	-0.0079951	-0.0013241	0	-0.0055351
1.25	-0.0055351	-0.0079951	-0.0016551	0	-0.0055351
1.26667	-0.0055351	-0.0079951	-0.0016551	0.00049579	-0.0055351
1.28333	-0.0055351	-0.0086101	-0.0016551	0.00049579	-0.0055351
1.3	-0.0055351	-0.0086101	-0.0016551	0.00099157	-0.0055351
1.31667	-0.0055351	-0.0086101	-0.0019861	0.00099157	-0.0055351
1.33333	-0.00492	-0.0079951	-0.0019861	0.00099157	-0.0055351
1.35	-0.00492	-0.0079951	-0.0019861	0.00148736	-0.0055351
1.36667	-0.00492	-0.0086101	-0.0019861	0.00148736	-0.0055351
1.38333	-0.00492	-0.0086101	-0.0019861	0.00148736	-0.0055351
1.4	-0.00492	-0.0086101	-0.0019861	0.00198314	-0.0055351
1.41667	-0.00492	-0.0086101	-0.0016551	0.00198314	-0.0055351
1.43333	-0.00492	-0.0086101	-0.0016551	0.00247893	-0.0055351
1.45	-0.004305	-0.0079951	-0.0016551	0.00297472	-0.0055351
1.46667	-0.004305	-0.0079951	-0.0019861	0.00297472	-0.0055351
1.48333	-0.004305	-0.0079951	-0.0019861	0.00297472	-0.0055351
1.5	-0.004305	-0.0079951	-0.0016551	0.00297472	-0.00492
1.51667	-0.004305	-0.0079951	-0.0016551	0.00297472	-0.00492
1.53333	-0.00369	-0.0079951	-0.0016551	0.0034705	-0.00492
1.55	-0.00369	-0.0079951	-0.0016551	0.0034705	-0.00492
1.56667	-0.00369	-0.0079951	-0.0016551	0.0034705	-0.00492
1.58333	-0.00369	-0.0079951	-0.0016551	0.0034705	-0.00492
1.6	-0.00369	-0.0079951	-0.0016551	0.00396629	-0.00492
1.61667	-0.003075	-0.0079951	-0.0013241	0.00396629	-0.004305
1.63333	-0.003075	-0.0079951	-0.0013241	0.00396629	-0.004305
1.65	-0.003075	-0.0073801	-0.0013241	0.00446207	-0.004305
1.66667	-0.003075	-0.0073801	-0.0013241	0.00446207	-0.004305
1.68333	-0.003075	-0.0073801	-0.0013241	0.00446207	-0.004305
1.7	-0.003075	-0.0079951	-0.0013241	0.00446207	-0.00369
1.71667	-0.003075	-0.0079951	-0.0013241	0.00446207	-0.00369
1.73333	-0.00246	-0.0073801	-0.0013241	0.00446207	-0.00369
1.75	-0.00246	-0.0073801	-0.0013241	0.00446207	-0.00369
1.76667	-0.00246	-0.0073801	-0.0013241	0.00446207	-0.00369
1.78333	-0.00246	-0.0073801	-0.000993	0.00446207	-0.003075
1.8	-0.00246	-0.0073801	-0.000993	0.00495786	-0.003075
1.81667	-0.00246	-0.0073801	-0.000993	0.00495786	-0.003075
1.83333	-0.00246	-0.0073801	-0.000993	0.00495786	-0.003075
1.85	-0.00246	-0.0073801	-0.000993	0.00495786	-0.003075
1.86667	-0.00246	-0.0073801	-0.000993	0.00495786	-0.003075
1.88333	-0.00246	-0.0073801	-0.000993	0.00545364	-0.003075
1.9	-0.001845	-0.0073801	-0.000993	0.00545364	-0.00246
1.91667	-0.001845	-0.0073801	-0.000993	0.00545364	-0.00246
1.93333	-0.001845	-0.0073801	-0.000993	0.00545364	-0.00246
1.95	-0.001845	-0.0073801	-0.000993	0.00545364	-0.00246
1.96667	-0.001845	-0.0073801	-0.000993	0.00545364	-0.00246
1.98333	-0.00123	-0.0073801	-0.000993	0.00594943	-0.00246
2	-0.00123	-0.0067651	-0.000662	0.00594943	-0.00246
2.01667	-0.00123	-0.0067651	-0.000662	0.00594943	-0.00246
2.03333	-0.00123	-0.0067651	-0.000662	0.00644522	-0.00246
2.05	-0.00123	-0.0067651	-0.000662	0.00644522	-0.00246
2.06667	-0.00123	-0.0067651	-0.000662	0.00644522	-0.001845
2.08333	-0.00123	-0.0067651	-0.000662	0.00644522	-0.001845
2.1	-0.000615	-0.0067651	-0.000331	0.00644522	-0.001845
2.11667	-0.000615	-0.0061501	-0.000331	0.00644522	-0.001845
2.13333	-0.000615	-0.0061501	-0.000331	0.00644522	-0.001845
2.15	-0.000615	-0.0061501	-0.000331	0.00644522	-0.00123
2.16667	-0.000615	-0.0061501	-0.000331	0.00644522	-0.00123
2.18333	-0.000615	-0.0061501	-0.000331	0.00644522	-0.00123
2.2	-0.000615	-0.0061501	0	0.00644522	-0.00123
2.21667	-0.000615	-0.0055351	0	0.00644522	-0.00123
2.23333	-0.000615	-0.0055351	0.00033102	0.00644522	-0.00123
2.25	-0.000615	-0.0055351	0.00033102	0.00644522	-0.00123
2.26667	-0.000615	-0.0055351	0.00033102	0.00594943	-0.000615
2.28333	-0.000615	-0.0055351	0.00033102	0.00594943	-0.000615
2.3	-0.000615	-0.0055351	0.00033102	0.00594943	-0.000615
2.31667	-0.000615	-0.00492	0.00033102	0.00545364	-0.000615
2.33333	-0.000615	-0.00492	0.00033102	0.00545364	-0.000615
2.35	-0.000615	-0.00492	0.00033102	0.00495786	-0.000615
2.36667	-0.000615	-0.00492	0.00033102	0.00495786	-0.000615
2.38333	-0.00123	-0.00492	0.00066203	0.00495786	-0.000615
2.4	-0.00123	-0.00492	0.00066203	0.00446207	-0.000615
2.41667	-0.00123	-0.00492	0.00066203	0.00446207	-0.000615
2.43333	-0.001845	-0.004305	0.00066203	0.00446207	-0.000615
2.45	-0.001845	-0.004305	0.00066203	0.00396629	-0.000615
2.46667	-0.00246	-0.004305	0.00066203	0.00396629	-0.000615
2.48333	-0.00246	-0.004305	0.00066203	0.0034705	-0.000615
2.5	-0.00246	-0.004305	0.00099305	0.0034705	-0.000615
2.51667	-0.003075	-0.004305	0.00099305	0.00297472	-0.000615
2.53333	-0.003075	-0.00369	0.00099305	0.00247893	-0.000615
2.55	-0.00369	-0.00369	0.00099305	0.00247893	-0.00123
2.56667	-0.00369	-0.00369	0.00099305	0.00247893	-0.00123
2.58333	-0.004305	-0.00369	0.00099305	0.00198314	-0.00123
2.6	-0.004305	-0.00369	0.00132406	0.00198314	-0.001845
2.61667	-0.00492	-0.003075	0.00132406	0.00198314	-0.001845
2.63333	-0.00492	-0.003075	0.00132406	0.00148736	-0.00246
2.65	-0.0055351	-0.003075	0.00132406	0.00148736	-0.00246
2.66667	-0.0055351	-0.003075	0.00132406	0.00148736	-0.00246
2.68333	-0.0061501	-0.003075	0.00132406	0.00099157	-0.003075
2.7	-0.0061501	-0.00246	0.00165508	0.00099157	-0.003075
2.71667	-0.0067651	-0.00246	0.00165508	0.00099157	-0.00369
2.73333	-0.0067651	-0.00246	0.00165508	0.00099157	-0.00369
2.75	-0.0067651	-0.001845	0.00165508	0.00049579	-0.004305
2.76667	-0.0073801	-0.001845	0.00165508	0.00049579	-0.004305
2.78333	-0.0073801	-0.001845	0.00165508	0.00049579	-0.00492
2.8	-0.0079951	-0.001845	0.0019861	0.00099157	-0.00492
2.81667	-0.0079951	-0.001845	0.0019861	0.00099157	-0.0055351
2.83333	-0.0079951	-0.001845	0.0019861	0.00099157	-0.0055351
2.85	-0.0086101	-0.001845	0.0019861	0.00099157	-0.0061501
2.86667	-0.0086101	-0.001845	0.0019861	0.00099157	-0.0061501
2.88333	-0.0086101	-0.001845	0.0019861	0.00099157	-0.0067651
2.9	-0.0079951	-0.001845	0.0019861	0.00099157	-0.0067651
2.91667	-0.0079951	-0.00123	0.0019861	0.00099157	-0.0067651
2.93333	-0.0086101	-0.00123	0.0019861	0.00099157	-0.0073801
2.95	-0.0086101	-0.00123	0.0019861	0.00099157	-0.0073801
2.96667	-0.0086101	-0.00123	0.0019861	0.00099157	-0.0079951
2.98333	-0.0086101	-0.00123	0.0019861	0.00148736	-0.0079951
3	-0.0086101	-0.00123	0.0019861	0.00148736	-0.0079951
3.01667	-0.0079951	-0.00123	0.0019861	0.00148736	-0.0086101
3.03333	-0.0079951	-0.00123	0.0019861	0.00148736	-0.0086101
3.05	-0.0079951	-0.00123	0.0019861	0.00148736	-0.0086101
3.06667	-0.0079951	-0.00123	0.00165508	0.00148736	-0.0079951
3.08333	-0.0079951	-0.00123	0.00165508	0.00148736	-0.0079951
3.1	-0.0079951	-0.00123	0.00165508	0.00148736	-0.0086101
3.11667	-0.0079951	-0.000615	0.00165508	0.00148736	-0.0086101
3.13333	-0.0079951	-0.000615	0.00132406	0.00148736	-0.0086101
3.15	-0.0079951	-0.000615	0.00132406	0.00148736	-0.0086101
3.16667	-0.0079951	-0.000615	0.00132406	0.00148736	-0.0086101
3.18333	-0.0079951	-0.000615	0.00099305	0.00148736	-0.0079951
3.2	-0.0079951	-0.000615	0.00099305	0.00198314	-0.0079951
3.21667	-0.0073801	-0.000615	0.00099305	0.00198314	-0.0079951
3.23333	-0.0073801	-0.000615	0.00066203	0.00198314	-0.0079951
3.25	-0.0073801	-0.000615	0.00066203	0.00148736	-0.0079951
3.26667	-0.0079951	0	0.00033102	0.00148736	-0.0079951
3.28333	-0.0079951	0	0.00033102	0.00198314	-0.0079951
3.3	-0.0073801	0	0.00033102	0.00198314	-0.0079951
3.31667	-0.0073801	0	0	0.00198314	-0.0079951
3.33333	-0.0073801	0	0	0.00198314	-0.0079951
3.35	-0.0073801	0	-0.000331	0.00198314	-0.0079951
3.36667	-0.0073801	0	-0.000331	0.00198314	-0.0079951
3.38333	-0.0073801	0	-0.000331	0.00198314	-0.0073801
3.4	-0.0073801	0	-0.000331	0.00198314	-0.0073801
3.41667	-0.0073801	0	-0.000662	0.00247893	-0.0073801
3.43333	-0.0073801	0	-0.000662	0.00247893	-0.0079951
3.45	-0.0073801	0	-0.000662	0.00247893	-0.0079951
3.46667	-0.0073801	0	-0.000662	0.00247893	-0.0073801
3.48333	-0.0073801	0	-0.000993	0.00247893	-0.0073801
3.5	-0.0073801	0	-0.000993	0.00247893	-0.0073801
3.51667	-0.0073801	0	-0.000993	0.00247893	-0.0073801
3.53333	-0.0073801	-0.000615	-0.000993	0.00247893	-0.0073801
3.55	-0.0073801	-0.000615	-0.000993	0.00297472	-0.0073801
3.56667	-0.0067651	-0.000615	-0.000993	0.00297472	-0.0073801
3.58333	-0.0067651	-0.000615	-0.000993	0.00297472	-0.0073801
3.6	-0.0067651	-0.00123	-0.000993	0.00297472	-0.0073801
3.61667	-0.0067651	-0.00123	-0.000993	0.0034705	-0.0073801
3.63333	-0.0067651	-0.00123	-0.000993	0.0034705	-0.0073801
3.65	-0.0067651	-0.001845	-0.000993	0.0034705	-0.0073801
3.66667	-0.0067651	-0.001845	-0.000993	0.0034705	-0.0073801
3.68333	-0.0061501	-0.00246	-0.000993	0.0034705	-0.0073801
3.7	-0.0061501	-0.00246	-0.000993	0.0034705	-0.0073801
3.71667	-0.0061501	-0.00246	-0.000993	0.0034705	-0.0073801
3.73333	-0.0061501	-0.003075	-0.000993	0.0034705	-0.0067651
3.75	-0.0061501	-0.003075	-0.000993	0.0034705	-0.0067651
3.76667	-0.0061501	-0.00369	-0.000993	0.00396629	-0.0067651
3.78333	-0.0055351	-0.00369	-0.000662	0.00396629	-0.0067651
3.8	-0.0055351	-0.00369	-0.000662	0.00396629	-0.0067651
3.81667	-0.0055351	-0.004305	-0.000662	0.00396629	-0.0067651
3.83333	-0.0055351	-0.004305	-0.000662	0.00396629	-0.0067651
3.85	-0.0055351	-0.00492	-0.000662	0.00396629	-0.0061501
3.86667	-0.0055351	-0.00492	-0.000662	0.00396629	-0.0061501
3.88333	-0.00492	-0.00492	-0.000662	0.00396629	-0.0061501
3.9	-0.00492	-0.0055351	-0.000662	0.00396629	-0.0061501
3.91667	-0.00492	-0.0055351	-0.000662	0.00396629	-0.0061501
3.93333	-0.00492	-0.0055351	-0.000662	0.00396629	-0.0061501
3.95	-0.00492	-0.0061501	-0.000662	0.00396629	-0.0055351
3.96667	-0.00492	-0.0061501	-0.000662	0.00446207	-0.0055351
3.98333	-0.00492	-0.0061501	-0.000662	0.00446207	-0.0055351
4	-0.004305	-0.0067651	-0.000331	0.00446207	-0.0055351
4.01667	-0.004305	-0.0067651	-0.000331	0.00446207	-0.0055351
4.03333	-0.004305	-0.0067651	-0.000331	0.00446207	-0.0055351
4.05	-0.004305	-0.0067651	-0.000662	0.00495786	-0.00492
4.06667	-0.004305	-0.0067651	-0.000331	0.00495786	-0.00492
4.08333	-0.004305	-0.0067651	-0.000662	0.00495786	-0.00492
4.1	-0.00369	-0.0067651	-0.000331	0.00495786	-0.00492
4.11667	-0.00369	-0.0067651	-0.000331	0.00495786	-0.00492
4.13333	-0.00369	-0.0067651	-0.000662	0.00495786	-0.00492
4.15	-0.00369	-0.0067651	-0.000331	0.00545364	-0.00492
4.16667	-0.00369	-0.0067651	-0.000331	0.00545364	-0.004305
4.18333	-0.003075	-0.0067651	0	0.00545364	-0.004305
4.2	-0.003075	-0.0067651	0	0.00545364	-0.004305
4.21667	-0.003075	-0.0067651	0	0.00545364	-0.004305
4.23333	-0.003075	-0.0067651	0	0.00545364	-0.004305
4.25	-0.003075	-0.0067651	0	0.00545364	-0.004305
4.26667	-0.00246	-0.0067651	0	0.00545364	-0.00369
4.28333	-0.00246	-0.0061501	0	0.00545364	-0.00369
4.3	-0.00246	-0.0061501	0	0.00545364	-0.00369
4.31667	-0.001845	-0.0061501	0.00033102	0.00545364	-0.00369
4.33333	-0.001845	-0.0061501	0.00033102	0.00545364	-0.00369
4.35	-0.001845	-0.0061501	0.00033102	0.00545364	-0.003075
4.36667	-0.001845	-0.0061501	0.00033102	0.00545364	-0.003075
4.38333	-0.001845	-0.0061501	0.00066203	0.00545364	-0.003075
4.4	-0.001845	-0.0061501	0.00066203	0.00545364	-0.003075
4.41667	-0.001845	-0.0061501	0.00066203	0.00495786	-0.003075
4.43333	-0.001845	-0.0055351	0.00066203	0.00495786	-0.00246
4.45	-0.001845	-0.0055351	0.00066203	0.00495786	-0.00246
4.46667	-0.001845	-0.0055351	0.00099305	0.00446207	-0.00246
4.48333	-0.00123	-0.0055351	0.00066203	0.00446207	-0.001845
4.5	-0.00123	-0.0055351	0.00066203	0.00446207	-0.001845
4.51667	-0.00123	-0.0055351	0.00066203	0.00396629	-0.001845
4.53333	-0.00123	-0.0055351	0.00066203	0.00396629	-0.001845
4.55	-0.00123	-0.0055351	0.00066203	0.00396629	-0.001845
4.56667	-0.00123	-0.0055351	0.00066203	0.0034705	-0.001845
4.58333	-0.00123	-0.0055351	0.00066203	0.0034705	-0.001845
4.6	-0.00123	-0.0055351	0.00066203	0.00297472	-0.001845
4.61667	-0.00123	-0.0055351	0.00066203	0.00297472	-0.001845
4.63333	-0.00123	-0.0055351	0.00066203	0.00247893	-0.001845
4.65	-0.00123	-0.0055351	0.00033102	0.00247893	-0.00123
4.66667	-0.00123	-0.0055351	0.00033102	0.00198314	-0.00123
4.68333	-0.000615	-0.00492	0.00033102	0.00198314	-0.00123
4.7	-0.000615	-0.00492	0.00033102	0.00148736	-0.00123
4.71667	-0.000615	-0.00492	0	0.00148736	-0.00123
4.73333	-0.000615	-0.00492	0	0.00148736	-0.00123
4.75	-0.000615	-0.00492	0	0.00099157	-0.00123
4.76667	-0.000615	-0.004305	-0.000331	0.00099157	-0.00123
4.78333	-0.000615	-0.004305	-0.000331	0.00049579	-0.00123
4.8	-0.000615	-0.004305	-0.000331	0.00049579	-0.00123
4.81667	-0.000615	-0.004305	-0.000662	0.00049579	-0.00123
4.83333	0	-0.004305	-0.000662	0	-0.00123
4.85	0	-0.004305	-0.000993	0	-0.000615
4.86667	0	-0.00369	-0.000993	0	-0.000615
4.88333	0	-0.00369	-0.000993	-0.0004958	-0.000615
4.9	0	-0.003075	-0.0013241	-0.0004958	-0.000615
4.91667	0	-0.003075	-0.0013241	-0.0004958	-0.000615
4.93333	0	-0.003075	-0.0016551	-0.0004958	-0.000615
4.95	0	-0.003075	-0.0016551	-0.0004958	-0.000615
4.96667	0	-0.003075	-0.0016551	-0.0004958	-0.000615
4.98333	0	-0.003075	-0.0016551	-0.0004958	-0.000615
5	0	-0.00246	-0.0019861	-0.0004958	0
5.01667	0	-0.00246	-0.0019861	-0.0004958	0
5.03333	0	-0.00246	-0.0023171	-0.0004958	0
5.05	0	-0.00246	-0.0023171	-0.0004958	0
5.06667	0	-0.00246	-0.0023171	-0.0004958	0
5.08333	0	-0.00246	-0.0023171	-0.0004958	0
5.1	-0.000615	-0.001845	-0.0023171	-0.0004958	0
5.11667	-0.000615	-0.001845	-0.0026481	-0.0004958	0
5.13333	-0.000615	-0.001845	-0.0026481	-0.0004958	0
5.15	-0.000615	-0.001845	-0.0023171	-0.0004958	0
5.16667	-0.00123	-0.001845	-0.0023171	0	0
5.18333	-0.00123	-0.001845	-0.0023171	0	0
5.2	-0.00123	-0.001845	-0.0023171	0	0
5.21667	-0.001845	-0.001845	-0.0023171	0	0
5.23333	-0.001845	-0.001845	-0.0023171	0	0
5.25	-0.00246	-0.001845	-0.0023171	0	0
5.26667	-0.00246	-0.001845	-0.0023171	0	-0.000615
5.28333	-0.00246	-0.00123	-0.0023171	0	-0.000615
5.3	-0.003075	-0.00123	-0.0023171	0	-0.000615
5.31667	-0.003075	-0.00123	-0.0023171	0	-0.000615
5.33333	-0.00369	-0.00123	-0.0019861	0	-0.00123
5.35	-0.00369	-0.00123	-0.0019861	0	-0.00123
5.36667	-0.00369	-0.000615	-0.0019861	0	-0.00123
5.38333	-0.004305	-0.000615	-0.0019861	0	-0.001845
5.4	-0.004305	-0.000615	-0.0019861	0	-0.001845
5.41667	-0.00492	-0.000615	-0.0019861	0	-0.00246
5.43333	-0.00492	-0.000615	-0.0019861	0	-0.00246
5.45	-0.00492	-0.000615	-0.0016551	0	-0.00246
5.46667	-0.0055351	0	-0.0016551	0	-0.003075
5.48333	-0.0055351	0	-0.0016551	0	-0.003075
5.5	-0.0055351	0	-0.0016551	0	-0.00369
5.51667	-0.0061501	0	-0.0016551	0	-0.00369
5.53333	-0.0061501	0	-0.0016551	0	-0.00369
5.55	-0.0061501	0	-0.0016551	0.00049579	-0.004305
5.56667	-0.0067651	0	-0.0013241	0.00049579	-0.004305
5.58333	-0.0067651	0	-0.0013241	0.00049579	-0.00492
5.6	-0.0067651	0.00061501	-0.0013241	0.00049579	-0.00492
5.61667	-0.0067651	0	-0.0013241	0.00049579	-0.00492
5.63333	-0.0067651	0	-0.0013241	0.00099157	-0.0055351
5.65	-0.0067651	0	-0.0013241	0.00099157	-0.0055351
5.66667	-0.0067651	0	-0.0013241	0.00099157	-0.0055351
5.68333	-0.0067651	0	-0.0013241	0.00099157	-0.0061501
5.7	-0.0067651	0	-0.0013241	0.00099157	-0.0061501
5.71667	-0.0067651	0	-0.0013241	0.00148736	-0.0061501
5.73333	-0.0067651	0	-0.0013241	0.00148736	-0.0067651
5.75	-0.0067651	-0.000615	-0.0013241	0.00148736	-0.0067651
5.76667	-0.0067651	-0.000615	-0.0013241	0.00198314	-0.0067651
5.78333	-0.0067651	-0.000615	-0.000993	0.00198314	-0.0067651
5.8	-0.0067651	-0.000615	-0.000993	0.00198314	-0.0067651
5.81667	-0.0067651	-0.00123	-0.000993	0.00198314	-0.0067651
5.83333	-0.0067651	-0.00123	-0.000993	0.00198314	-0.0067651
5.85	-0.0061501	-0.001845	-0.000993	0.00198314	-0.0067651
5.86667	-0.0061501	-0.001845	-0.000662	0.00247893	-0.0067651
5.88333	-0.0061501	-0.001845	-0.000662	0.00247893	-0.0067651
5.9	-0.0061501	-0.00246	-0.000662	0.00247893	-0.0067651
5.91667	-0.0061501	-0.00246	-0.000662	0.00247893	-0.0067651
5.93333	-0.0061501	-0.003075	-0.000662	0.00247893	-0.0067651
5.95	-0.0061501	-0.003075	-0.000331	0.00247893	-0.0067651
5.96667	-0.0061501	-0.00369	-0.000331	0.00247893	-0.0067651
5.98333	-0.0061501	-0.00369	0	0.00247893	-0.0067651
6	-0.0055351	-0.004305	0	0.00297472	-0.0067651
6.01667	-0.0055351	-0.004305	0	0.00297472	-0.0061501
6.03333	-0.0055351	-0.00492	0	0.00297472	-0.0061501
6.05	-0.0055351	-0.00492	0	0.00297472	-0.0061501
6.06667	-0.0055351	-0.00492	0.00033102	0.00297472	-0.0061501
6.08333	-0.0055351	-0.0055351	0.00033102	0.00297472	-0.0061501
6.1	-0.0055351	-0.0055351	0.00033102	0.00297472	-0.0061501
6.11667	-0.0055351	-0.0055351	0.00033102	0.00297472	-0.0061501
6.13333	-0.0055351	-0.0061501	0.00033102	0.00297472	-0.0061501
6.15	-0.0055351	-0.0061501	0.00066203	0.0034705	-0.0061501
6.16667	-0.0055351	-0.0061501	0.00066203	0.0034705	-0.0055351
6.18333	-0.0055351	-0.0061501	0.00066203	0.00396629	-0.0055351
6.2	-0.0055351	-0.0067651	0.00066203	0.00396629	-0.0055351
6.21667	-0.0055351	-0.0067651	0.00066203	0.00396629	-0.0055351
6.23333	-0.0055351	-0.0067651	0.00066203	0.00396629	-0.0055351
6.25	-0.00492	-0.0067651	0.00066203	0.00396629	-0.0055351
6.26667	-0.00492	-0.0067651	0.00066203	0.00396629	-0.0055351
6.28333	-0.00492	-0.0067651	0.00066203	0.00396629	-0.0055351
6.3	-0.00492	-0.0073801	0.00066203	0.00396629	-0.0055351
6.31667	-0.00492	-0.0067651	0.00099305	0.00396629	-0.0055351
6.33333	-0.004305	-0.0067651	0.00099305	0.00446207	-0.0055351
6.35	-0.004305	-0.0067651	0.00099305	0.00446207	-0.0055351
6.36667	-0.004305	-0.0067651	0.00099305	0.00446207	-0.0055351
6.38333	-0.004305	-0.0067651	0.00132406	0.00446207	-0.0055351
6.4	-0.004305	-0.0073801	0.00132406	0.00446207	-0.0055351
6.41667	-0.004305	-0.0073801	0.00132406	0.00446207	-0.00492
6.43333	-0.00369	-0.0073801	0.00132406	0.00446207	-0.00492
6.45	-0.00369	-0.0067651	0.00132406	0.00495786	-0.00492
6.46667	-0.003075	-0.0067651	0.00132406	0.00495786	-0.00492
6.48333	-0.003075	-0.0067651	0.00132406	0.00495786	-0.00492
6.5	-0.003075	-0.0067651	0.00132406	0.00446207	-0.004305
6.51667	-0.003075	-0.0067651	0.00165508	0.00446207	-0.004305
6.53333	-0.003075	-0.0067651	0.00165508	0.00446207	-0.004305
6.55	-0.003075	-0.0073801	0.00165508	0.00446207	-0.004305
6.56667	-0.00246	-0.0073801	0.00165508	0.00446207	-0.004305
6.58333	-0.00246	-0.0067651	0.00165508	0.00446207	-0.004305
6.6	-0.00246	-0.0073801	0.0019861	0.00446207	-0.00369
6.61667	-0.00246	-0.0073801	0.0019861	0.00396629	-0.00369
6.63333	-0.00246	-0.0073801	0.0019861	0.00396629	-0.003075
6.65	-0.00246	-0.0073801	0.0019861	0.00396629	-0.003075
6.66667	-0.001845	-0.0073801	0.0019861	0.0034705	-0.003075
6.68333	-0.001845	-0.0073801	0.0019861	0.0034705	-0.003075
6.7	-0.001845	-0.0073801	0.00165508	0.00297472	-0.003075
6.71667	-0.001845	-0.0073801	0.00165508	0.00297472	-0.003075
6.73333	-0.001845	-0.0073801	0.0019861	0.00297472	-0.00246
6.75	-0.001845	-0.0073801	0.00165508	0.00297472	-0.00246
6.76667	-0.001845	-0.0073801	0.00165508	0.00247893	-0.00246
6.78333	-0.001845	-0.0073801	0.00165508	0.00198314	-0.00246
6.8	-0.001845	-0.0073801	0.00165508	0.00198314	-0.00246
6.81667	-0.001845	-0.0079951	0.00165508	0.00148736	-0.00246
6.83333	-0.001845	-0.0079951	0.00132406	0.00148736	-0.001845
6.85	-0.00123	-0.0073801	0.00132406	0.00148736	-0.001845
6.86667	-0.00123	-0.0073801	0.00099305	0.00099157	-0.001845
6.88333	-0.00123	-0.0073801	0.00099305	0.00099157	-0.001845
6.9	-0.00123	-0.0073801	0.00066203	0.00049579	-0.001845
6.91667	-0.00123	-0.0073801	0.00066203	0.00049579	-0.001845
6.93333	-0.000615	-0.0073801	0.00066203	0.00049579	-0.001845
6.95	-0.000615	-0.0073801	0.00033102	0.00049579	-0.001845
6.96667	-0.000615	-0.0073801	0.00033102	0	-0.001845
6.98333	-0.000615	-0.0073801	0	0	-0.001845
7	-0.000615	-0.0073801	0	0	-0.001845
7.01667	-0.000615	-0.0073801	-0.000331	0	-0.00123
7.03333	0	-0.0073801	-0.000331	-0.0004958	-0.00123
7.05	0	-0.0073801	-0.000662	-0.0004958	-0.00123
7.06667	0	-0.0067651	-0.000662	-0.0004958	-0.00123
7.08333	0	-0.0067651	-0.000993	-0.0004958	-0.00123
7.1	0	-0.0067651	-0.000993	-0.0004958	-0.000615
7.11667	0	-0.0067651	-0.0013241	-0.0004958	-0.000615
7.13333	0	-0.0067651	-0.0013241	-0.0004958	-0.000615
7.15	0	-0.0061501	-0.0013241	-0.0004958	-0.000615
7.16667	0.00061501	-0.0061501	-0.0016551	-0.0004958	-0.000615
7.18333	0	-0.0061501	-0.0016551	0	-0.000615
7.2	0	-0.0061501	-0.0016551	0	0
7.21667	0	-0.0061501	-0.0019861	0	0
7.23333	0	-0.0061501	-0.0019861	0	0
7.25	0	-0.0055351	-0.0019861	0	0
7.26667	0	-0.0055351	-0.0019861	0	0
7.28333	0	-0.0055351	-0.0019861	0	0
7.3	0	-0.0055351	-0.0019861	0.00049579	0
7.31667	-0.000615	-0.0055351	-0.0019861	0.00049579	0
7.33333	-0.000615	-0.00492	-0.0019861	0.00049579	0.00061501
7.35	-0.000615	-0.00492	-0.0019861	0.00099157	0
7.36667	-0.000615	-0.00492	-0.0019861	0.00099157	0
7.38333	-0.00123	-0.00492	-0.0019861	0.00099157	0
7.4	-0.00123	-0.00492	-0.0019861	0.00099157	0
7.41667	-0.001845	-0.004305	-0.0019861	0.00148736	0
7.43333	-0.001845	-0.004305	-0.0019861	0.00148736	0
7.45	-0.001845	-0.00369	-0.0019861	0.00148736	0
7.46667	-0.00246	-0.00369	-0.0019861	0.00148736	0
7.48333	-0.00246	-0.00369	-0.0019861	0.00148736	-0.000615
7.5	-0.003075	-0.00369	-0.0019861	0.00148736	-0.000615
7.51667	-0.003075	-0.00369	-0.0016551	0.00148736	-0.000615
7.53333	-0.00369	-0.003075	-0.0016551	0.00148736	-0.000615
7.55	-0.00369	-0.003075	-0.0016551	0.00198314	-0.00123
7.56667	-0.004305	-0.003075	-0.0013241	0.00148736	-0.00123
7.58333	-0.004305	-0.003075	-0.0016551	0.00148736	-0.001845
7.6	-0.00492	-0.00246	-0.0016551	0.00148736	-0.001845
7.61667	-0.00492	-0.00246	-0.0013241	0.00148736	-0.001845
7.63333	-0.00492	-0.00246	-0.0013241	0.00148736	-0.00246
7.65	-0.0055351	-0.00246	-0.0013241	0.00148736	-0.00246
7.66667	-0.0055351	-0.001845	-0.0013241	0.00148736	-0.003075
7.68333	-0.0055351	-0.001845	-0.0013241	0.00099157	-0.003075
7.7	-0.0061501	-0.001845	-0.0013241	0.00099157	-0.00369
7.71667	-0.0061501	-0.001845	-0.0013241	0.00099157	-0.00369
7.73333	-0.0061501	-0.001845	-0.000993	0.00099157	-0.004305
7.75	-0.0061501	-0.001845	-0.000993	0.00099157	-0.004305
7.76667	-0.0067651	-0.00123	-0.000993	0.00049579	-0.00492
7.78333	-0.0067651	-0.001845	-0.000993	0.00049579	-0.00492
7.8	-0.0067651	-0.001845	-0.000993	0.00049579	-0.00492
7.81667	-0.0067651	-0.001845	-0.000993	0.00049579	-0.0055351
7.83333	-0.0067651	-0.001845	-0.000993	0	-0.0055351
7.85	-0.0067651	-0.00123	-0.000993	0	-0.0055351
7.86667	-0.0073801	-0.00123	-0.000993	0	-0.0061501
7.88333	-0.0067651	-0.001845	-0.000993	-0.0004958	-0.0061501
7.9	-0.0067651	-0.001845	-0.000993	-0.0004958	-0.0061501
7.91667	-0.0067651	-0.001845	-0.000662	-0.0004958	-0.0061501
7.93333	-0.0067651	-0.001845	-0.000662	-0.0004958	-0.0067651
7.95	-0.0067651	-0.001845	-0.000662	-0.0004958	-0.0067651
7.96667	-0.0073801	-0.00246	-0.000662	-0.0004958	-0.0067651
7.98333	-0.0073801	-0.00246	-0.000331	-0.0009916	-0.0067651
8	-0.0073801	-0.003075	-0.000331	-0.0009916	-0.0067651
8.01667	-0.0067651	-0.003075	-0.000331	-0.0009916	-0.0067651
8.03333	-0.0067651	-0.003075	-0.000331	-0.0009916	-0.0073801
8.05	-0.0067651	-0.003075	-0.000331	-0.0009916	-0.0067651
8.06667	-0.0067651	-0.00369	0	-0.0009916	-0.0067651
8.08333	-0.0067651	-0.004305	0	-0.0009916	-0.0067651
8.1	-0.0067651	-0.004305	0	-0.0009916	-0.0067651
8.11667	-0.0073801	-0.004305	0	-0.0009916	-0.0067651
8.13333	-0.0073801	-0.00492	0.00033102	-0.0009916	-0.0073801
8.15	-0.0067651	-0.00492	0.00033102	-0.0009916	-0.0073801
8.16667	-0.0073801	-0.0055351	0.00033102	-0.0004958	-0.0073801
8.18333	-0.0073801	-0.0055351	0.00033102	-0.0004958	-0.0067651
8.2	-0.0073801	-0.0061501	0.00066203	-0.0004958	-0.0067651
8.21667	-0.0073801	-0.0061501	0.00066203	-0.0004958	-0.0067651
8.23333	-0.0073801	-0.0061501	0.00066203	-0.0004958	-0.0067651
8.25	-0.0073801	-0.0061501	0.00066203	-0.0004958	-0.0067651
8.26667	-0.0073801	-0.0061501	0.00066203	-0.0004958	-0.0067651
8.28333	-0.0073801	-0.0067651	0.00066203	-0.0004958	-0.0073801
8.3	-0.0073801	-0.0067651	0.00066203	0	-0.0073801
8.31667	-0.0073801	-0.0067651	0.00099305	0	-0.0067651
8.33333	-0.0073801	-0.0073801	0.00099305	0	-0.0073801
8.35	-0.0073801	-0.0073801	0.00099305	0	-0.0073801
8.36667	-0.0073801	-0.0073801	0.00099305	0.00049579	-0.0073801
8.38333	-0.0079951	-0.0073801	0.00099305	0.00049579	-0.0073801
8.4	-0.0079951	-0.0073801	0.00132406	0.00049579	-0.0073801
8.41667	-0.0073801	-0.0073801	0.00132406	0.00049579	-0.0073801
8.43333	-0.0073801	-0.0073801	0.00132406	0.00049579	-0.0073801
8.45	-0.0073801	-0.0073801	0.00132406	0.00049579	-0.0073801
8.46667	-0.0073801	-0.0073801	0.00132406	0.00049579	-0.0073801
8.48333	-0.0073801	-0.0073801	0.00132406	0.00049579	-0.0073801
8.5	-0.0073801	-0.0073801	0.00132406	0.00099157	-0.0073801
8.51667	-0.0073801	-0.0073801	0.00132406	0.00099157	-0.0073801
8.53333	-0.0073801	-0.0073801	0.00165508	0.00099157	-0.0073801
8.55	-0.0073801	-0.0073801	0.00165508	0.00099157	-0.0079951
8.56667	-0.0073801	-0.0067651	0.00165508	0.00099157	-0.0079951
8.58333	-0.0073801	-0.0067651	0.00165508	0.00148736	-0.0073801
8.6	-0.0073801	-0.0073801	0.00165508	0.00148736	-0.0073801
8.61667	-0.0073801	-0.0067651	0.00165508	0.00148736	-0.0073801
8.63333	-0.0067651	-0.0067651	0.0019861	0.00148736	-0.0073801
8.65	-0.0067651	-0.0067651	0.0019861	0.00148736	-0.0073801
8.66667	-0.0067651	-0.0067651	0.0019861	0.00148736	-0.0073801
8.68333	-0.0067651	-0.0061501	0.0019861	0.00148736	-0.0073801
8.7	-0.0067651	-0.0061501	0.0019861	0.00198314	-0.0073801
8.71667	-0.0061501	-0.0061501	0.0019861	0.00198314	-0.0073801
8.73333	-0.0061501	-0.0061501	0.00231711	0.00198314	-0.0073801
8.75	-0.0061501	-0.0061501	0.00231711	0.00247893	-0.0073801
8.76667	-0.0061501	-0.0061501	0.00231711	0.00247893	-0.0073801
8.78333	-0.0061501	-0.0061501	0.00231711	0.00247893	-0.0073801
8.8	-0.0061501	-0.0061501	0.00231711	0.00247893	-0.0067651
8.81667	-0.0055351	-0.0061501	0.00231711	0.00247893	-0.0067651
8.83333	-0.0055351	-0.0055351	0.00231711	0.00297472	-0.0067651
8.85	-0.0055351	-0.0055351	0.00231711	0.00297472	-0.0067651
8.86667	-0.0055351	-0.0055351	0.0019861	0.00297472	-0.0067651
8.88333	-0.0055351	-0.0055351	0.0019861	0.00297472	-0.0061501
8.9	-0.00492	-0.0055351	0.0019861	0.0034705	-0.0061501
8.91667	-0.00492	-0.0055351	0.0019861	0.0034705	-0.0061501
8.93333	-0.00492	-0.0055351	0.0019861	0.0034705	-0.0061501
8.95	-0.00492	-0.0055351	0.0019861	0.0034705	-0.0061501
8.96667	-0.00492	-0.0055351	0.0019861	0.0034705	-0.0061501
8.98333	-0.004305	-0.0055351	0.00165508	0.00396629	-0.0055351
9	-0.004305	-0.0055351	0.00165508	0.00396629	-0.0055351
9.01667	-0.00369	-0.0055351	0.00165508	0.00396629	-0.0055351
9.03333	-0.00369	-0.00492	0.00132406	0.00396629	-0.0055351
9.05	-0.00369	-0.00492	0.00132406	0.00396629	-0.0055351
9.06667	-0.00369	-0.00492	0.00099305	0.00396629	-0.00492
9.08333	-0.00369	-0.00492	0.00099305	0.00396629	-0.00492
9.1	-0.003075	-0.00492	0.00099305	0.00396629	-0.00492
9.11667	-0.003075	-0.00492	0.00066203	0.00396629	-0.00492
9.13333	-0.003075	-0.004305	0.00066203	0.00396629	-0.00492
9.15	-0.003075	-0.004305	0.00033102	0.00396629	-0.004305
9.16667	-0.00246	-0.004305	0.00033102	0.00396629	-0.004305
9.18333	-0.00246	-0.004305	0	0.0034705	-0.00369
9.2	-0.00246	-0.00369	0	0.0034705	-0.00369
9.21667	-0.00246	-0.00369	-0.000331	0.0034705	-0.00369
9.23333	-0.001845	-0.00369	-0.000331	0.0034705	-0.00369
9.25	-0.001845	-0.003075	-0.000662	0.00297472	-0.00369
9.26667	-0.001845	-0.003075	-0.000993	0.00297472	-0.003075
9.28333	-0.001845	-0.003075	-0.000993	0.00297472	-0.003075
9.3	-0.001845	-0.003075	-0.000993	0.00297472	-0.003075
9.31667	-0.001845	-0.00246	-0.0013241	0.00247893	-0.003075
9.33333	-0.00123	-0.00246	-0.0013241	0.00247893	-0.00246
9.35	-0.001845	-0.00246	-0.0013241	0.00247893	-0.00246
9.36667	-0.001845	-0.00246	-0.0016551	0.00198314	-0.00246
9.38333	-0.001845	-0.00246	-0.0016551	0.00198314	-0.00246
9.4	-0.001845	-0.001845	-0.0016551	0.00148736	-0.001845
9.41667	-0.00123	-0.001845	-0.0019861	0.00148736	-0.001845
9.43333	-0.00123	-0.001845	-0.0019861	0.00148736	-0.001845
9.45	-0.001845	-0.00123	-0.0019861	0.00099157	-0.001845
9.46667	-0.001845	-0.00123	-0.0019861	0.00099157	-0.001845
9.48333	-0.001845	-0.00123	-0.0019861	0.00099157	-0.001845
9.5	-0.001845	-0.00123	-0.0019861	0.00049579	-0.00123
9.51667	-0.001845	-0.00123	-0.0019861	0.00049579	-0.001845
9.53333	-0.00246	-0.00123	-0.0019861	0.00049579	-0.001845
9.55	-0.00246	-0.00123	-0.0019861	0.00049579	-0.001845
9.56667	-0.003075	-0.000615	-0.0019861	0	-0.001845
9.58333	-0.003075	-0.000615	-0.0019861	0	-0.00123
9.6	-0.003075	-0.000615	-0.0016551	0	-0.00123
9.61667	-0.003075	-0.000615	-0.0016551	0	-0.001845
9.63333	-0.00369	-0.000615	-0.0016551	0	-0.001845
9.65	-0.004305	0	-0.0016551	-0.0004958	-0.001845
9.66667	-0.004305	0	-0.0016551	0	-0.001845
9.68333	-0.004305	0	-0.0016551	0	-0.001845
9.7	-0.00492	0	-0.0016551	0	-0.00246
9.71667	-0.00492	0	-0.0016551	0	-0.00246
9.73333	-0.0055351	0	-0.0013241	0	-0.003075
9.75	-0.0055351	0.00061501	-0.0013241	0	-0.003075
9.76667	-0.0061501	0.00061501	-0.0013241	0	-0.003075
9.78333	-0.0061501	0.00061501	-0.0013241	0	-0.003075
9.8	-0.0061501	0.00061501	-0.0013241	0	-0.00369
9.81667	-0.0061501	0.00061501	-0.0013241	0.00049579	-0.004305
9.83333	-0.0061501	0.00061501	-0.0013241	0.00049579	-0.004305
9.85	-0.0067651	0.00123001	-0.0013241	0.00049579	-0.004305
9.86667	-0.0067651	0.00123001	-0.0013241	0.00049579	-0.00492
9.88333	-0.0067651	0.00123001	-0.0013241	0.00049579	-0.00492
9.9	-0.0073801	0.00123001	-0.000993	0.00099157	-0.0055351
9.91667	-0.0073801	0.00123001	-0.000993	0.00099157	-0.0055351
9.93333	-0.0073801	0.00123001	-0.000993	0.00099157	-0.0061501
9.95	-0.0073801	0.00123001	-0.000993	0.00099157	-0.0061501
9.96667	-0.0073801	0.00061501	-0.000993	0.00099157	-0.0061501
9.98333	-0.0073801	0.00061501	-0.000993	0.00099157	-0.0061501
10	-0.0073801	0.00123001	-0.000993	0.00099157	-0.0061501
10.0167	-0.0073801	0.00123001	-0.000993	0.00099157	-0.0067651
10.0333	-0.0073801	0.00061501	-0.000993	0.00099157	-0.0067651
10.05	-0.0073801	0.00061501	-0.000993	0.00099157	-0.0067651
10.0667	-0.0073801	0.00061501	-0.000993	0.00099157	-0.0073801
10.0833	-0.0073801	0.00061501	-0.000993	0.00148736	-0.0073801
10.1	-0.0073801	0	-0.000662	0.00148736	-0.0073801
10.1167	-0.0073801	0	-0.000662	0.00148736	-0.0073801
10.1333	-0.0067651	0	-0.000662	0.00148736	-0.0073801
10.15	-0.0067651	-0.000615	-0.000662	0.00148736	-0.0073801
10.1667	-0.0073801	-0.000615	-0.000331	0.00148736	-0.0073801
10.1833	-0.0067651	-0.00123	-0.000331	0.00148736	-0.0073801
10.2	-0.0067651	-0.00123	-0.000331	0.00148736	-0.0073801
10.2167	-0.0067651	-0.00123	-0.000331	0.00148736	-0.0073801
10.2333	-0.0067651	-0.001845	-0.000331	0.00148736	-0.0073801
10.25	-0.0061501	-0.001845	-0.000331	0.00148736	-0.0073801
10.2667	-0.0061501	-0.00246	0	0.00148736	-0.0073801
10.2833	-0.0061501	-0.00246	0	0.00148736	-0.0073801
10.3	-0.0061501	-0.003075	0.00033102	0.00198314	-0.0067651
10.3167	-0.0061501	-0.003075	0.00033102	0.00198314	-0.0067651
10.3333	-0.0061501	-0.00369	0.00033102	0.00198314	-0.0073801
10.35	-0.0061501	-0.00369	0.00033102	0.00198314	-0.0067651
10.3667	-0.0061501	-0.004305	0.00033102	0.00198314	-0.0067651
10.3833	-0.0061501	-0.004305	0.00066203	0.00198314	-0.0067651
10.4	-0.0055351	-0.00492	0.00066203	0.00198314	-0.0067651
10.4167	-0.0055351	-0.00492	0.00066203	0.00247893	-0.0061501
10.4333	-0.0055351	-0.00492	0.00066203	0.00247893	-0.0061501
10.45	-0.0055351	-0.0055351	0.00066203	0.00247893	-0.0061501
10.4667	-0.0055351	-0.0055351	0.00066203	0.00247893	-0.0061501
10.4833	-0.0055351	-0.0061501	0.00066203	0.00297472	-0.0061501
10.5	-0.0055351	-0.0061501	0.00066203	0.00297472	-0.0061501
10.5167	-0.0055351	-0.0061501	0.00099305	0.00297472	-0.0061501
10.5333	-0.0055351	-0.0061501	0.00099305	0.0034705	-0.0061501
10.55	-0.0055351	-0.0067651	0.00099305	0.0034705	-0.0061501
10.5667	-0.0055351	-0.0067651	0.00099305	0.0034705	-0.0055351
10.5833	-0.0055351	-0.0067651	0.00099305	0.0034705	-0.0055351
10.6	-0.00492	-0.0067651	0.00099305	0.0034705	-0.0055351
10.6167	-0.00492	-0.0067651	0.00099305	0.0034705	-0.0055351
10.6333	-0.00492	-0.0067651	0.00099305	0.00396629	-0.0055351
10.65	-0.00492	-0.0067651	0.00099305	0.0034705	-0.0055351
10.6667	-0.00492	-0.0067651	0.00132406	0.00396629	-0.0055351
10.6833	-0.00492	-0.0067651	0.00132406	0.00396629	-0.0055351
10.7	-0.004305	-0.0067651	0.00132406	0.00396629	-0.0055351
10.7167	-0.004305	-0.0067651	0.00165508	0.00396629	-0.0055351
10.7333	-0.004305	-0.0067651	0.00165508	0.00396629	-0.0055351
10.75	-0.004305	-0.0067651	0.00165508	0.00446207	-0.0055351
10.7667	-0.00369	-0.0067651	0.00165508	0.00446207	-0.00492
10.7833	-0.00369	-0.0067651	0.00165508	0.00446207	-0.00492
10.8	-0.00369	-0.0067651	0.00165508	0.00446207	-0.00492
10.8167	-0.003075	-0.0067651	0.0019861	0.00446207	-0.00492
10.8333	-0.003075	-0.0061501	0.0019861	0.00446207	-0.00492
10.85	-0.003075	-0.0067651	0.0019861	0.00446207	-0.00492
10.8667	-0.003075	-0.0067651	0.0019861	0.00446207	-0.004305
10.8833	-0.00246	-0.0061501	0.0019861	0.00495786	-0.004305
10.9	-0.00246	-0.0067651	0.00231711	0.00495786	-0.004305
10.9167	-0.00246	-0.0061501	0.00231711	0.00495786	-0.004305
10.9333	-0.00246	-0.0061501	0.00231711	0.00495786	-0.00369
10.95	-0.00246	-0.0061501	0.00231711	0.00545364	-0.00369
10.9667	-0.001845	-0.0061501	0.00231711	0.00545364	-0.00369
10.9833	-0.001845	-0.0061501	0.00231711	0.00545364	-0.003075
11	-0.001845	-0.0061501	0.00264813	0.00545364	-0.003075
11.0167	-0.00123	-0.0061501	0.00264813	0.00545364	-0.003075
11.0333	-0.00123	-0.0061501	0.00231711	0.00545364	-0.003075
11.05	-0.00123	-0.0061501	0.00231711	0.00594943	-0.00246
11.0667	-0.00123	-0.0061501	0.00231711	0.00594943	-0.00246
11.0833	-0.00123	-0.0061501	0.00264813	0.00594943	-0.00246
11.1	-0.00123	-0.0061501	0.00231711	0.00594943	-0.00246
11.1167	-0.00123	-0.0061501	0.00231711	0.00644522	-0.00246
11.1333	-0.000615	-0.0061501	0.00231711	0.00644522	-0.001845
11.15	-0.000615	-0.0061501	0.00231711	0.00644522	-0.001845
11.1667	-0.000615	-0.0061501	0.0019861	0.00644522	-0.001845
11.1833	-0.000615	-0.0061501	0.0019861	0.00644522	-0.00123
11.2	-0.000615	-0.0055351	0.0019861	0.00644522	-0.00123
11.2167	0	-0.0055351	0.00165508	0.00644522	-0.00123
11.2333	0	-0.0055351	0.00165508	0.00644522	-0.00123
11.25	0	-0.0055351	0.00132406	0.00644522	-0.00123
11.2667	0	-0.0055351	0.00132406	0.00644522	-0.00123
11.2833	0	-0.0055351	0.00132406	0.00644522	-0.00123
11.3	0	-0.00492	0.00099305	0.00644522	-0.000615
11.3167	0.00061501	-0.00492	0.00099305	0.00644522	-0.000615
11.3333	0.00061501	-0.00492	0.00066203	0.00644522	-0.000615
11.35	0.00061501	-0.00492	0.00066203	0.00644522	-0.000615
11.3667	0.00061501	-0.004305	0.00033102	0.00594943	-0.000615
11.3833	0.00061501	-0.004305	0	0.00594943	0
11.4	0.00061501	-0.004305	0	0.00594943	0
11.4167	0.00123001	-0.00369	-0.000331	0.00545364	0
11.4333	0.00123001	-0.00369	-0.000331	0.00545364	0
11.45	0.00123001	-0.00369	-0.000662	0.00545364	0
11.4667	0.00123001	-0.003075	-0.000662	0.00545364	0
11.4833	0.00123001	-0.003075	-0.000662	0.00545364	0.00061501
11.5	0.00123001	-0.003075	-0.000993	0.00495786	0.00061501
11.5167	0.00123001	-0.00246	-0.000993	0.00495786	0.00061501
11.5333	0.00061501	-0.001845	-0.0013241	0.00446207	0.00061501
11.55	0.00061501	-0.001845	-0.0013241	0.00446207	0.00061501
11.5667	0.00123001	-0.001845	-0.0013241	0.00396629	0.00061501
11.5833	0.00123001	-0.001845	-0.0016551	0.00396629	0.00123001
11.6	0.00061501	-0.00123	-0.0016551	0.00396629	0.00123001
11.6167	0.00061501	-0.00123	-0.0019861	0.0034705	0.00123001
11.6333	0.00061501	-0.000615	-0.0019861	0.0034705	0.00123001
11.65	0.00061501	-0.000615	-0.0019861	0.0034705	0.00123001
11.6667	0	-0.000615	-0.0019861	0.00297472	0.00123001
11.6833	0	0	-0.0019861	0.00297472	0.00123001
11.7	0	0	-0.0019861	0.00297472	0.00061501
11.7167	-0.000615	0	-0.0019861	0.00247893	0.00061501
11.7333	-0.000615	0	-0.0019861	0.00247893	0.00123001
11.75	-0.00123	0.00061501	-0.0019861	0.00247893	0.00123001
11.7667	-0.00123	0.00061501	-0.0019861	0.00247893	0.00061501
11.7833	-0.00123	0.00123001	-0.0019861	0.00247893	0.00061501
11.8	-0.001845	0.00123001	-0.0019861	0.00247893	0.00061501
11.8167	-0.001845	0.00184502	-0.0019861	0.00198314	0.00061501
11.8333	-0.00246	0.00184502	-0.0019861	0.00198314	0
11.85	-0.00246	0.00246002	-0.0019861	0.00198314	0
11.8667	-0.003075	0.00246002	-0.0016551	0.00247893	0
11.8833	-0.003075	0.00246002	-0.0016551	0.00198314	-0.000615
11.9	-0.00369	0.00307503	-0.0016551	0.00247893	-0.000615
11.9167	-0.00369	0.00307503	-0.0016551	0.00247893	-0.00123
11.9333	-0.004305	0.00369004	-0.0016551	0.00247893	-0.00123
11.95	-0.004305	0.00369004	-0.0016551	0.00247893	-0.00123
11.9667	-0.00492	0.00430504	-0.0016551	0.00247893	-0.001845
11.9833	-0.00492	0.00430504	-0.0016551	0.00247893	-0.001845
12	-0.00492	0.00492005	-0.0016551	0.00247893	-0.00246
12.0167	-0.0055351	0.00492005	-0.0016551	0.00247893	-0.00246
12.0333	-0.0055351	0.00492005	-0.0016551	0.00247893	-0.003075
12.05	-0.0061501	0.00492005	-0.0016551	0.00247893	-0.003075
12.0667	-0.0061501	0.00553506	-0.0016551	0.00247893	-0.00369
12.0833	-0.0061501	0.00553506	-0.0016551	0.00297472	-0.00369
12.1	-0.0061501	0.00553506	-0.0016551	0.00297472	-0.004305
12.1167	-0.0067651	0.00553506	-0.0019861	0.00297472	-0.004305
12.1333	-0.0067651	0.00553506	-0.0019861	0.00297472	-0.00492
12.15	-0.0067651	0.00553506	-0.0019861	0.00297472	-0.00492
12.1667	-0.0067651	0.00553506	-0.0019861	0.00297472	-0.00492
12.1833	-0.0067651	0.00615006	-0.0019861	0.00297472	-0.0055351
12.2	-0.0067651	0.00553506	-0.0019861	0.00247893	-0.0055351
12.2167	-0.0067651	0.00553506	-0.0019861	0.00247893	-0.0061501
12.2333	-0.0067651	0.00553506	-0.0019861	0.00297472	-0.0061501
12.25	-0.0067651	0.00553506	-0.0019861	0.00297472	-0.0061501
12.2667	-0.0067651	0.00553506	-0.0019861	0.00297472	-0.0061501
12.2833	-0.0067651	0.00492005	-0.0016551	0.00297472	-0.0067651
12.3	-0.0067651	0.00492005	-0.0016551	0.00297472	-0.0067651
12.3167	-0.0067651	0.00492005	-0.0016551	0.00297472	-0.0067651
12.3333	-0.0067651	0.00430504	-0.0016551	0.00297472	-0.0067651
12.35	-0.0067651	0.00430504	-0.0016551	0.00297472	-0.0067651
12.3667	-0.0067651	0.00430504	-0.0016551	0.00297472	-0.0067651
12.3833	-0.0067651	0.00369004	-0.0016551	0.00297472	-0.0067651
12.4	-0.0061501	0.00369004	-0.0016551	0.00247893	-0.0067651
12.4167	-0.0067651	0.00307503	-0.0016551	0.00247893	-0.0067651
12.4333	-0.0067651	0.00307503	-0.0016551	0.00247893	-0.0067651
12.45	-0.0061501	0.00246002	-0.0013241	0.00247893	-0.0067651
12.4667	-0.0067651	0.00246002	-0.0013241	0.00297472	-0.0067651
12.4833	-0.0061501	0.00184502	-0.0013241	0.00247893	-0.0067651
12.5	-0.0061501	0.00184502	-0.000993	0.00247893	-0.0067651
12.5167	-0.0061501	0.00123001	-0.000993	0.00247893	-0.0067651
12.5333	-0.0061501	0.00061501	-0.000993	0.00297472	-0.0067651
12.55	-0.0061501	0.00061501	-0.000993	0.00297472	-0.0067651
12.5667	-0.0061501	0.00061501	-0.000993	0.00297472	-0.0061501
12.5833	-0.0061501	0	-0.000662	0.00297472	-0.0067651
12.6	-0.0061501	0	-0.000662	0.00297472	-0.0067651
12.6167	-0.0061501	-0.000615	-0.000662	0.00297472	-0.0061501
12.6333	-0.0061501	-0.000615	-0.000662	0.00297472	-0.0067651
12.65	-0.0061501	-0.00123	-0.000662	0.00297472	-0.0061501
12.6667	-0.0061501	-0.00123	-0.000662	0.0034705	-0.0061501
12.6833	-0.0061501	-0.00123	-0.000331	0.0034705	-0.0061501
12.7	-0.0061501	-0.001845	-0.000331	0.0034705	-0.0061501
12.7167	-0.0061501	-0.001845	-0.000331	0.0034705	-0.0061501
12.7333	-0.0061501	-0.001845	-0.000331	0.0034705	-0.0061501
12.75	-0.0061501	-0.00246	0	0.0034705	-0.0061501
12.7667	-0.0055351	-0.00246	0	0.00396629	-0.0061501
12.7833	-0.0055351	-0.00246	0	0.00396629	-0.0061501
12.8	-0.0055351	-0.00246	0	0.0034705	-0.0061501
12.8167	-0.0055351	-0.00246	0	0.0034705	-0.0061501
12.8333	-0.0055351	-0.00246	0	0.00396629	-0.0061501
12.85	-0.0055351	-0.00246	0.00033102	0.00396629	-0.0061501
12.8667	-0.00492	-0.00246	0.00033102	0.00396629	-0.0061501
12.8833	-0.00492	-0.00246	0.00033102	0.00446207	-0.0061501
12.9	-0.00492	-0.00246	0.00066203	0.00446207	-0.0061501
12.9167	-0.00492	-0.00246	0.00066203	0.00446207	-0.0061501
12.9333	-0.004305	-0.00246	0.00066203	0.00446207	-0.0055351
12.95	-0.004305	-0.00246	0.00066203	0.00446207	-0.0055351
12.9667	-0.004305	-0.00246	0.00099305	0.00446207	-0.0055351
12.9833	-0.00369	-0.00246	0.00099305	0.00446207	-0.0055351
13	-0.00369	-0.00246	0.00099305	0.00446207	-0.0055351
13.0167	-0.00369	-0.00246	0.00099305	0.00446207	-0.0055351
13.0333	-0.003075	-0.00246	0.00099305	0.00495786	-0.00492
13.05	-0.003075	-0.00246	0.00132406	0.00495786	-0.00492
13.0667	-0.003075	-0.00246	0.00132406	0.00545364	-0.00492
13.0833	-0.00246	-0.00246	0.00165508	0.00545364	-0.00492
13.1	-0.001845	-0.00246	0.00165508	0.00545364	-0.004305
13.1167	-0.001845	-0.00246	0.00165508	0.00545364	-0.004305
13.1333	-0.001845	-0.00246	0.00165508	0.00594943	-0.004305
13.15	-0.001845	-0.00246	0.00165508	0.00594943	-0.00369
13.1667	-0.00123	-0.00246	0.00165508	0.00594943	-0.00369
13.1833	-0.00123	-0.00246	0.00165508	0.00594943	-0.00369
13.2	-0.000615	-0.00246	0.00165508	0.00594943	-0.003075
13.2167	-0.000615	-0.003075	0.00165508	0.00644522	-0.003075
13.2333	-0.000615	-0.003075	0.0019861	0.00644522	-0.003075
13.25	0	-0.003075	0.0019861	0.00644522	-0.00246
13.2667	0	-0.003075	0.0019861	0.006941	-0.001845
13.2833	0	-0.003075	0.0019861	0.006941	-0.001845
13.3	0	-0.003075	0.00165508	0.006941	-0.001845
13.3167	0.00061501	-0.00369	0.00165508	0.006941	-0.001845
13.3333	0.00061501	-0.00369	0.00165508	0.006941	-0.00123
13.35	0.00123001	-0.00369	0.00165508	0.006941	-0.00123
13.3667	0.00123001	-0.00369	0.00132406	0.00743679	-0.000615
13.3833	0.00184502	-0.00369	0.00132406	0.006941	-0.000615
13.4	0.00184502	-0.00369	0.00132406	0.006941	-0.000615
13.4167	0.00246002	-0.00369	0.00132406	0.006941	0
13.4333	0.00246002	-0.00369	0.00099305	0.006941	0
13.45	0.00246002	-0.00369	0.00099305	0.006941	0
13.4667	0.00307503	-0.00369	0.00099305	0.006941	0
13.4833	0.00307503	-0.00369	0.00066203	0.006941	0.00061501
13.5	0.00369004	-0.00369	0.00066203	0.006941	0.00061501
13.5167	0.00369004	-0.00369	0.00033102	0.006941	0.00123001
13.5333	0.00430504	-0.00369	0.00033102	0.006941	0.00123001
13.55	0.00430504	-0.00369	0.00033102	0.00644522	0.00184502
13.5667	0.00492005	-0.00369	0.00033102	0.00644522	0.00184502
13.5833	0.00492005	-0.00369	0	0.00644522	0.00246002
13.6	0.00492005	-0.00369	-0.000331	0.00594943	0.00246002
13.6167	0.00492005	-0.00369	-0.000331	0.00594943	0.00246002
13.6333	0.00553506	-0.00369	-0.000331	0.00594943	0.00307503
13.65	0.00553506	-0.00369	-0.000331	0.00594943	0.00307503
13.6667	0.00553506	-0.00369	-0.000331	0.00594943	0.00369004
13.6833	0.00553506	-0.003075	-0.000662	0.00545364	0.00369004
13.7	0.00553506	-0.003075	-0.000662	0.00545364	0.00430504
13.7167	0.00553506	-0.003075	-0.000662	0.00495786	0.00430504
13.7333	0.00553506	-0.003075	-0.000993	0.00495786	0.00492005
13.75	0.00615006	-0.003075	-0.000993	0.00495786	0.00492005
13.7667	0.00553506	-0.003075	-0.000993	0.00446207	0.00492005
13.7833	0.00553506	-0.00246	-0.000993	0.00446207	0.00492005
13.8	0.00553506	-0.00246	-0.000993	0.00396629	0.00553506
13.8167	0.00553506	-0.00246	-0.000993	0.00396629	0.00553506
13.8333	0.00553506	-0.00246	-0.000993	0.00396629	0.00553506
13.85	0.00492005	-0.00246	-0.000993	0.00396629	0.00553506
13.8667	0.00492005	-0.00246	-0.000993	0.00396629	0.00553506
13.8833	0.00492005	-0.001845	-0.000993	0.0034705	0.00553506
13.9	0.00430504	-0.001845	-0.000993	0.0034705	0.00553506
13.9167	0.00430504	-0.001845	-0.000662	0.0034705	0.00615006
13.9333	0.00430504	-0.00123	-0.000993	0.0034705	0.00553506
13.95	0.00369004	-0.00123	-0.000662	0.0034705	0.00553506
13.9667	0.00369004	-0.000615	-0.000662	0.0034705	0.00553506
13.9833	0.00307503	-0.000615	-0.000662	0.0034705	0.00553506
14	0.00307503	0	-0.000662	0.0034705	0.00553506
14.0167	0.00246002	0	-0.000662	0.0034705	0.00492005
14.0333	0.00246002	0	-0.000331	0.0034705	0.00492005
14.05	0.00184502	0.00061501	-0.000331	0.00396629	0.00492005
14.0667	0.00184502	0.00061501	-0.000331	0.00396629	0.00430504
14.0833	0.00123001	0.00123001	-0.000331	0.00396629	0.00430504
14.1	0.00061501	0.00123001	-0.000331	0.00396629	0.00430504
14.1167	0.00061501	0.00184502	0	0.00446207	0.00369004
14.1333	0.00061501	0.00184502	0	0.00446207	0.00369004
14.15	0	0.00184502	0	0.00446207	0.00307503
14.1667	0	0.00246002	0	0.00495786	0.00307503
14.1833	-0.000615	0.00246002	0	0.00495786	0.00246002
14.2	-0.000615	0.00307503	0	0.00495786	0.00246002
14.2167	-0.00123	0.00307503	0	0.00495786	0.00184502
14.2333	-0.00123	0.00307503	0	0.00545364	0.00184502
14.25	-0.00123	0.00369004	0.00033102	0.00545364	0.00123001
14.2667	-0.001845	0.00369004	0	0.00594943	0.00061501
14.2833	-0.001845	0.00430504	0.00033102	0.00594943	0.00061501
14.3	-0.001845	0.00430504	0.00033102	0.00594943	0.00061501
14.3167	-0.00246	0.00430504	0.00033102	0.00644522	0
14.3333	-0.00246	0.00430504	0.00033102	0.00644522	0
14.35	-0.00246	0.00430504	0.00033102	0.00644522	-0.000615
14.3667	-0.00246	0.00492005	0.00033102	0.00644522	-0.000615
14.3833	-0.00246	0.00492005	0.00033102	0.006941	-0.00123
14.4	-0.00246	0.00492005	0.00033102	0.006941	-0.00123
14.4167	-0.00246	0.00492005	0.00033102	0.006941	-0.00123
14.4333	-0.00246	0.00492005	0.00066203	0.00743679	-0.001845
14.45	-0.00246	0.00492005	0.00066203	0.00743679	-0.001845
14.4667	-0.00246	0.00553506	0.00066203	0.00793257	-0.001845
14.4833	-0.00246	0.00553506	0.00066203	0.00793257	-0.00246
14.5	-0.00246	0.00553506	0.00066203	0.00842836	-0.00246
14.5167	-0.00246	0.00553506	0.00066203	0.00842836	-0.00246
14.5333	-0.00246	0.00553506	0.00099305	0.00842836	-0.00246
14.55	-0.00246	0.00615006	0.00099305	0.00842836	-0.00246
14.5667	-0.00246	0.00615006	0.00099305	0.00892415	-0.00246
14.5833	-0.00246	0.00615006	0.00099305	0.00892415	-0.00246
14.6	-0.00246	0.00615006	0.00099305	0.00892415	-0.00246
14.6167	-0.00246	0.00615006	0.00132406	0.00941993	-0.00246
14.6333	-0.00246	0.00676507	0.00132406	0.00991572	-0.00246
14.65	-0.00246	0.00676507	0.00132406	0.00991572	-0.00246
14.6667	-0.00246	0.00676507	0.00165508	0.0104115	-0.00246
14.6833	-0.00246	0.00676507	0.00165508	0.0104115	-0.00246
14.7	-0.00246	0.00676507	0.00165508	0.0104115	-0.00246
14.7167	-0.00246	0.00676507	0.00165508	0.0109073	-0.00246
14.7333	-0.00246	0.00738007	0.00165508	0.0109073	-0.00246
14.75	-0.00246	0.00738007	0.00165508	0.0114031	-0.00246
14.7667	-0.00246	0.00799508	0.00165508	0.0114031	-0.00246
14.7833	-0.003075	0.00799508	0.0019861	0.0118989	-0.00246
14.8	-0.003075	0.00799508	0.0019861	0.0118989	-0.00246
14.8167	-0.003075	0.00799508	0.0019861	0.0123947	-0.00246
14.8333	-0.003075	0.00861009	0.0019861	0.0128904	-0.00246
14.85	-0.003075	0.00861009	0.00231711	0.0128904	-0.00246
14.8667	-0.003075	0.00861009	0.00231711	0.0133862	-0.00246
14.8833	-0.00369	0.00861009	0.00231711	0.0133862	-0.00246
14.9	-0.00369	0.00861009	0.00231711	0.013882	-0.00246
14.9167	-0.00369	0.00861009	0.00231711	0.013882	-0.00246
14.9333	-0.00369	0.00861009	0.00231711	0.0143778	-0.00246
14.95	-0.00369	0.00861009	0.00264813	0.0143778	-0.003075
14.9667	-0.00369	0.00861009	0.00264813	0.0148736	-0.003075
14.9833	-0.00369	0.00861009	0.00264813	0.0148736	-0.003075
15	-0.00369	0.00861009	0.00264813	0.0148736	-0.003075
15.0167	-0.00369	0.00861009	0.00264813	0.0153694	-0.003075
15.0333	-0.00369	0.00861009	0.00264813	0.0158651	-0.003075
15.05	-0.00369	0.00861009	0.00297915	0.0163609	-0.00369
15.0667	-0.00369	0.00799508	0.00297915	0.0163609	-0.00369
15.0833	-0.00369	0.00799508	0.00297915	0.0163609	-0.00369
15.1	-0.00369	0.00799508	0.00297915	0.0168567	-0.00369
15.1167	-0.00369	0.00799508	0.00297915	0.0173525	-0.00369
15.1333	-0.00369	0.00738007	0.00331016	0.0173525	-0.00369
15.15	-0.00369	0.00738007	0.00331016	0.0173525	-0.00369
15.1667	-0.00369	0.00738007	0.00331016	0.0178483	-0.00369
15.1833	-0.00369	0.00676507	0.00331016	0.0183441	-0.00369
15.2	-0.00369	0.00676507	0.00331016	0.0183441	-0.00369
15.2167	-0.00369	0.00676507	0.00364118	0.0188399	-0.00369
15.2333	-0.00369	0.00615006	0.00364118	0.0193356	-0.00369
15.25	-0.003075	0.00615006	0.00364118	0.0198314	-0.00369
15.2667	-0.003075	0.00553506	0.00364118	0.0203272	-0.00369
15.2833	-0.003075	0.00553506	0.00364118	0.020823	-0.00369
15.3	-0.003075	0.00492005	0.00397219	0.0213188	-0.00369
15.3167	-0.003075	0.00492005	0.00397219	0.0218146	-0.00369
15.3333	-0.003075	0.00492005	0.00397219	0.0223104	-0.00369
15.35	-0.00246	0.00492005	0.00397219	0.0228061	-0.00369
15.3667	-0.00246	0.00492005	0.00397219	0.0233019	-0.00369
15.3833	-0.00246	0.00430504	0.00397219	0.0237977	-0.00369
15.4	-0.00246	0.00430504	0.00397219	0.0242935	-0.00369
15.4167	-0.00246	0.00430504	0.00397219	0.0252851	-0.003075
15.4333	-0.00246	0.00430504	0.00397219	0.0257809	-0.003075
15.45	-0.001845	0.00430504	0.00397219	0.0267724	-0.003075
15.4667	-0.001845	0.00430504	0.00397219	0.0272682	-0.003075
15.4833	-0.001845	0.00430504	0.00364118	0.0282598	-0.003075
15.5	-0.00123	0.00430504	0.00364118	0.0287556	-0.003075
15.5167	-0.00123	0.00430504	0.00364118	0.0297471	-0.00246
15.5333	-0.000615	0.00492005	0.00364118	0.0307387	-0.00246
15.55	-0.000615	0.00492005	0.00331016	0.0317303	-0.00246
15.5667	0	0.00492005	0.00331016	0.0327219	-0.00246
15.5833	0	0.00553506	0.00297915	0.0337134	-0.00246
15.6	0	0.00553506	0.00297915	0.034705	-0.00246
15.6167	0.00061501	0.00615006	0.00297915	0.0361924	-0.001845
15.6333	0.00061501	0.00615006	0.00297915	0.0371839	-0.001845
15.65	0.00123001	0.00676507	0.00264813	0.0386713	-0.001845
15.6667	0.00123001	0.00738007	0.00264813	0.0401586	-0.00123
15.6833	0.00184502	0.00738007	0.00231711	0.041646	-0.00123
15.7	0.00184502	0.00799508	0.00231711	0.0431334	-0.000615
15.7167	0.00184502	0.00861009	0.0019861	0.0446207	-0.000615
15.7333	0.00246002	0.00922509	0.0019861	0.0466039	0
15.75	0.00246002	0.0104551	0.00165508	0.048587	0
15.7667	0.00307503	0.0110701	0.00132406	0.0505702	0
15.7833	0.00307503	0.0116851	0.00132406	0.0530491	0.00061501
15.8	0.00307503	0.0129151	0.00132406	0.055528	0.00061501
15.8167	0.00369004	0.0141451	0.00132406	0.058007	0.00123001
15.8333	0.00369004	0.0153752	0.00132406	0.0609817	0.00123001
15.85	0.00430504	0.0166052	0.00099305	0.0639564	0.00184502
15.8667	0.00430504	0.0178352	0.00099305	0.0669311	0.00184502
15.8833	0.00430504	0.0190652	0.00066203	0.0704016	0.00184502
15.9	0.00430504	0.0202952	0.00066203	0.0743679	0.00246002
15.9167	0.00430504	0.0221402	0.00066203	0.0783342	0.00246002
15.9333	0.00492005	0.0239852	0.00066203	0.0823004	0.00307503
15.95	0.00492005	0.0264453	0.00066203	0.0872583	0.00307503
15.9667	0.00492005	0.0289053	0.00033102	0.0922162	0.00307503
15.9833	0.00492005	0.0313653	0.00033102	0.097174	0.00369004
16	0.00492005	0.0338253	0.00033102	0.103123	0.00369004
16.0167	0.00492005	0.0369004	0.00033102	0.109073	0.00430504
16.0333	0.00553506	0.0399754	0.00033102	0.115518	0.00430504
16.05	0.00553506	0.0436654	0.00033102	0.122955	0.00430504
16.0667	0.00553506	0.0473555	0.00066203	0.130392	0.00430504
16.0833	0.00553506	0.0510455	0.00066203	0.137829	0.00430504
16.1	0.00553506	0.0553505	0.00066203	0.146257	0.00492005
16.1167	0.00615006	0.0602706	0.00066203	0.155677	0.00492005
16.1333	0.00615006	0.0651907	0.00066203	0.165097	0.00492005
16.15	0.00615006	0.0707257	0.00066203	0.175012	0.00492005
16.1667	0.00615006	0.0768758	0.00066203	0.184928	0.00492005
16.1833	0.00615006	0.0836408	0.00066203	0.195835	0.00492005
16.2	0.00676507	0.0904059	0.00099305	0.207239	0.00553506
16.2167	0.00676507	0.097786	0.00099305	0.219633	0.00553506
16.2333	0.00676507	0.105781	0.00132406	0.232524	0.00553506
16.25	0.00676507	0.113776	0.00132406	0.24591	0.00553506
16.2667	0.00676507	0.123001	0.00132406	0.260288	0.00553506
16.2833	0.00676507	0.131611	0.00132406	0.275161	0.00615006
16.3	0.00738007	0.141451	0.00132406	0.290035	0.00615006
16.3167	0.00738007	0.151906	0.00165508	0.3059	0.00615006
16.3333	0.00799508	0.162977	0.00165508	0.322261	0.00615006
16.35	0.00799508	0.174662	0.00165508	0.339118	0.00615006
16.3667	0.00799508	0.186962	0.00165508	0.355974	0.00676507
16.3833	0.00799508	0.199877	0.00165508	0.373823	0.00676507
16.4	0.00861009	0.212792	0.0019861	0.391671	0.00676507
16.4167	0.00861009	0.226937	0.00231711	0.411006	0.00676507
16.4333	0.00861009	0.241697	0.00231711	0.430342	0.00676507
16.45	0.00861009	0.256458	0.00231711	0.450174	0.00676507
16.4667	0.00861009	0.272448	0.00231711	0.470501	0.00738007
16.4833	0.00861009	0.288438	0.00231711	0.490828	0.00738007
16.5	0.00861009	0.305043	0.00264813	0.511651	0.00799508
16.5167	0.00861009	0.322263	0.00264813	0.532474	0.00799508
16.5333	0.00861009	0.340098	0.00264813	0.553297	0.00799508
16.55	0.00861009	0.358549	0.00297915	0.574616	0.00799508
16.5667	0.00861009	0.377614	0.00297915	0.595439	0.00861009
16.5833	0.00861009	0.397294	0.00297915	0.616262	0.00861009
16.6	0.00861009	0.416974	0.00331016	0.637581	0.00861009
16.6167	0.00861009	0.437269	0.00331016	0.658899	0.00861009
16.6333	0.00799508	0.457565	0.00364118	0.680218	0.00861009
16.65	0.00799508	0.478475	0.00364118	0.701537	0.00861009
16.6667	0.00799508	0.5	0.00397219	0.72236	0.00861009
16.6833	0.00799508	0.52091	0.00397219	0.743183	0.00861009
16.7	0.00738007	0.54182	0.00430321	0.763014	0.00861009
16.7167	0.00738007	0.563346	0.00430321	0.78235	0.00861009
16.7333	0.00738007	0.584871	0.00463423	0.801686	0.00861009
16.75	0.00676507	0.607011	0.00463423	0.82003	0.00861009
16.7667	0.00676507	0.629151	0.00463423	0.837382	0.00861009
16.7833	0.00676507	0.651291	0.00496524	0.854239	0.00861009
16.8	0.00615006	0.672817	0.00529626	0.8706	0.00799508
16.8167	0.00615006	0.694342	0.00562728	0.886961	0.00799508
16.8333	0.00553506	0.715252	0.00595829	0.901834	0.00799508
16.85	0.00553506	0.736162	0.00595829	0.915716	0.00799508
16.8667	0.00492005	0.756458	0.00628931	0.929103	0.00738007
16.8833	0.00492005	0.776138	0.00662032	0.941002	0.00738007
16.9	0.00492005	0.795203	0.00695134	0.951909	0.00738007
16.9167	0.00492005	0.814268	0.00728236	0.961825	0.00676507
16.9333	0.00492005	0.832718	0.00728236	0.970749	0.00676507
16.95	0.00430504	0.850553	0.00761338	0.978185	0.00676507
16.9667	0.00430504	0.867159	0.00794439	0.984631	0.00615006
16.9833	0.00430504	0.883149	0.00827541	0.990084	0.00615006
17	0.00430504	0.898524	0.00860642	0.994546	0.00553506
17.0167	0.00430504	0.913284	0.00893744	0.997521	0.00553506
17.0333	0.00430504	0.926199	0.00926845	0.999504	0.00492005
17.05	0.00430504	0.938499	0.00993049	1	0.00492005
17.0667	0.00430504	0.949569	0.0102615	0.999008	0.00492005
17.0833	0.00430504	0.960025	0.0105925	0.997025	0.00492005
17.1	0.00492005	0.968635	0.0109235	0.994051	0.00492005
17.1167	0.00492005	0.97663	0.0115856	0.990084	0.00430504
17.1333	0.00492005	0.98401	0.0119166	0.984135	0.00430504
17.15	0.00553506	0.989545	0.0125786	0.97769	0.00430504
17.1667	0.00553506	0.99385	0.0132406	0.970253	0.00430504
17.1833	0.00615006	0.996925	0.0139027	0.961329	0.00430504
17.2	0.00615006	0.999385	0.0145647	0.951909	0.00430504
17.2167	0.00676507	1	0.0155578	0.941002	0.00430504
17.2333	0.00738007	0.999385	0.0162198	0.929103	0.00430504
17.25	0.00771775	0.998155	0.0172128	0.916212	0.00430504
17.2667	0.00771775	0.99508	0.0182059	0.90233	0.00492005
17.2833	0.00771775	0.99139	0.0191989	0.887952	0.00492005
17.3	0.00771775	0.98647	0.020192	0.872583	0.00492005
17.3167	0.00882029	0.98032	0.021185	0.856718	0.00553506
17.3333	0.00882029	0.97294	0.0225091	0.840357	0.00553506
17.35	0.00882029	0.96433	0.0238332	0.8235	0.00615006
17.3667	0.00992282	0.95449	0.0251572	0.806148	0.00615006
17.3833	0.0110254	0.944034	0.0268123	0.788299	0.00676507
17.4	0.0121279	0.932349	0.0284674	0.769955	0.00738007
17.4167	0.0132304	0.920049	0.0301225	0.751116	0.00738007
17.4333	0.014333	0.906519	0.0317776	0.73178	0.00799508
17.45	0.0154355	0.892374	0.0337637	0.711948	0.00861009
17.4667	0.0176406	0.877614	0.0360808	0.692117	0.00922509
17.4833	0.0198456	0.862239	0.0383979	0.672286	0.0104551
17.5	0.0220507	0.846248	0.040715	0.652454	0.0110701
17.5167	0.0242558	0.829643	0.0433631	0.632623	0.0116851
17.5333	0.0264609	0.812423	0.0460113	0.612791	0.0129151
17.55	0.0297685	0.793973	0.0486594	0.59296	0.0141451
17.5667	0.0319735	0.775523	0.0519696	0.573624	0.0153752
17.5833	0.0352811	0.756458	0.0552797	0.554784	0.0166052
17.6	0.0385888	0.737392	0.0589209	0.535449	0.0178352
17.6167	0.0429989	0.718327	0.0628931	0.516113	0.0190652
17.6333	0.0463065	0.698647	0.0671963	0.496777	0.0202952
17.65	0.0507166	0.678967	0.0714995	0.478433	0.0221402
17.6667	0.0551268	0.659287	0.0764648	0.460089	0.0239852
17.6833	0.0595369	0.640221	0.08143	0.442737	0.0264453
17.7	0.0650496	0.621156	0.0870573	0.425384	0.0289053
17.7167	0.0705623	0.601476	0.0926845	0.408528	0.0313653
17.7333	0.076075	0.581796	0.0989738	0.392167	0.0338253
17.75	0.0826902	0.562116	0.105263	0.376797	0.0369004
17.7667	0.0882029	0.54305	0.112214	0.361428	0.0399754
17.7833	0.0948181	0.523985	0.119497	0.34705	0.0436654
17.8	0.102536	0.505535	0.127441	0.333168	0.0473555
17.8167	0.110254	0.487085	0.136048	0.31879	0.0510455
17.8333	0.117971	0.469865	0.144985	0.305404	0.0553505
17.85	0.125689	0.452644	0.154254	0.292514	0.0602706
17.8667	0.134509	0.436039	0.164184	0.280119	0.0651907
17.8833	0.14333	0.420049	0.174446	0.268716	0.0707257
17.9	0.153252	0.404674	0.1857	0.257313	0.0768758
17.9167	0.163175	0.389299	0.196955	0.246406	0.0836408
17.9333	0.174201	0.374539	0.208871	0.235994	0.0904059
17.95	0.185226	0.359779	0.22145	0.226078	0.097786
17.9667	0.197354	0.345633	0.23436	0.216658	0.105781
17.9833	0.209482	0.332103	0.248262	0.207734	0.113776
18	0.222712	0.319188	0.262496	0.19881	0.123001
18.0167	0.235943	0.306888	0.277723	0.190382	0.131611
18.0333	0.249173	0.294588	0.29328	0.182449	0.141451
18.05	0.263506	0.282903	0.3095	0.174517	0.151906
18.0667	0.278941	0.271218	0.326382	0.167576	0.162977
18.0833	0.293274	0.260763	0.343595	0.160635	0.174662
18.1	0.309813	0.250307	0.361139	0.154189	0.186962
18.1167	0.326351	0.239852	0.379345	0.148736	0.199877
18.1333	0.342889	0.230012	0.397882	0.142786	0.212792
18.15	0.361632	0.220787	0.416749	0.137829	0.226937
18.1667	0.379272	0.211562	0.436279	0.133366	0.241697
18.1833	0.398015	0.202952	0.45614	0.128904	0.256458
18.2	0.416759	0.194957	0.476663	0.124442	0.272448
18.2167	0.435502	0.186962	0.497848	0.120476	0.288438
18.2333	0.455347	0.179582	0.519033	0.117005	0.305043
18.25	0.475193	0.172817	0.54055	0.113535	0.322263
18.2667	0.495039	0.167282	0.561735	0.11056	0.340098
18.2833	0.515987	0.161747	0.583251	0.107586	0.358549
18.3	0.535832	0.156212	0.604767	0.105107	0.377614
18.3167	0.556781	0.151906	0.626283	0.102628	0.397294
18.3333	0.578831	0.146986	0.647468	0.100645	0.416974
18.35	0.599779	0.143296	0.668653	0.0986614	0.437269
18.3667	0.620728	0.139606	0.689507	0.0966782	0.457565
18.3833	0.641676	0.135916	0.710361	0.0946951	0.478475
18.4	0.662624	0.132841	0.731546	0.0932077	0.5
18.4167	0.683572	0.130381	0.752069	0.0917204	0.52091
18.4333	0.70452	0.128536	0.772592	0.090233	0.54182
18.45	0.724366	0.126076	0.792122	0.0892414	0.563346
18.4667	0.744212	0.124231	0.810989	0.0877541	0.584871
18.4833	0.764057	0.123001	0.829196	0.0862667	0.607011
18.5	0.7828	0.121771	0.847071	0.0852752	0.629151
18.5167	0.801544	0.120541	0.863952	0.0842836	0.651291
18.5333	0.820287	0.119311	0.879841	0.083292	0.672817
18.55	0.837927	0.118081	0.895068	0.0827962	0.694342
18.5667	0.855568	0.117466	0.909302	0.0818047	0.715252
18.5833	0.871003	0.115006	0.922873	0.0813089	0.736162
18.6	0.886439	0.115006	0.935452	0.0803173	0.756458
18.6167	0.900772	0.114391	0.947369	0.0793257	0.776138
18.6333	0.915105	0.113776	0.957961	0.0783342	0.795203
18.65	0.928335	0.113161	0.96723	0.0773426	0.814268
18.6667	0.93936	0.112546	0.975505	0.076351	0.832718
18.6833	0.950386	0.111931	0.982787	0.0748637	0.850553
18.7	0.960309	0.110701	0.988745	0.0738721	0.867159
18.7167	0.969129	0.109471	0.993379	0.0723847	0.883149
18.7333	0.976847	0.108856	0.99669	0.0713932	0.898524
18.75	0.983462	0.107626	0.999007	0.0699058	0.913284
18.7667	0.988975	0.106396	1	0.0689142	0.926199
18.7833	0.993385	0.104551	1	0.0674269	0.938499
18.8	0.996692	0.103321	0.998676	0.0659395	0.949569
18.8167	0.998897	0.101476	0.996028	0.0644522	0.960025
18.8333	1	0.100246	0.992056	0.0629648	0.968635
18.85	0.998897	0.098401	0.987091	0.0614774	0.97663
18.8667	0.997795	0.096556	0.980801	0.0604859	0.98401
18.8833	0.99559	0.094711	0.973188	0.0589985	0.989545
18.9	0.992282	0.0928659	0.964912	0.0575112	0.99385
18.9167	0.987872	0.0910209	0.955313	0.0565196	0.996925
18.9333	0.982359	0.0891759	0.94472	0.0550322	0.999385
18.95	0.975744	0.0873309	0.933466	0.0540407	1
18.9667	0.968026	0.0848708	0.921218	0.0530491	0.999385
18.9833	0.959206	0.0830258	0.907646	0.0520575	0.998155
19	0.949283	0.0811808	0.893082	0.0505702	0.99508
19.0167	0.93936	0.0793358	0.877855	0.0500744	0.99139
19.0333	0.927233	0.0768758	0.861636	0.0490828	0.98647
19.05	0.915105	0.0756458	0.845084	0.0480912	0.98032
19.0667	0.902977	0.0738007	0.827541	0.0475954	0.97294
19.0833	0.889746	0.0725707	0.809666	0.0470996	0.96433
19.1	0.876516	0.0707257	0.791459	0.0466039	0.95449
19.1167	0.861081	0.0694957	0.772592	0.0466039	0.944034
19.1333	0.845645	0.0688807	0.753724	0.0466039	0.932349
19.15	0.829107	0.0682657	0.734525	0.0466039	0.920049
19.1667	0.813671	0.0670357	0.714995	0.0466039	0.906519
19.1833	0.796031	0.0664207	0.694803	0.0470996	0.892374
19.2	0.779493	0.0664207	0.67428	0.0470996	0.877614
19.2167	0.761852	0.0658057	0.653757	0.0480912	0.862239
19.2333	0.744212	0.0658057	0.632903	0.048587	0.846248
19.25	0.726571	0.0658057	0.61238	0.0466039	0.829643
19.2667	0.70893	0.0651907	0.591857	0.0466039	0.812423
19.2833	0.69129	0.0645756	0.571665	0.0466039	0.793973
19.3	0.672547	0.0645756	0.551473	0.0466039	0.775523
19.3167	0.654906	0.0639606	0.531612	0.0466039	0.756458
19.3333	0.636163	0.0639606	0.512413	0.0470996	0.737392
19.35	0.61742	0.0633456	0.493545	0.0470996	0.718327
19.3667	0.599779	0.0621156	0.474677	0.0480912	0.698647
19.3833	0.582139	0.0615006	0.45614	0.048587	0.678967
19.4	0.564498	0.0602706	0.437934	0.0466039	0.659287
19.4167	0.54796	0.0590406	0.42006	0.0466039	0.640221
19.4333	0.53032	0.0578106	0.402516	0.0466039	0.621156
19.45	0.513782	0.0565806	0.385634	0.0466039	0.601476
19.4667	0.498346	0.0547355	0.369745	0.0466039	0.581796
19.4833	0.482911	0.0535055	0.354187	0.0470996	0.562116
19.5	0.467475	0.0516605	0.338961	0.0470996	0.54305
19.5167	0.45204	0.0504305	0.324396	0.0480912	0.523985
19.5333	0.436604	0.0492005	0.310824	0.048587	0.505535
19.55	0.422271	0.0479705	0.297584	0.0466039	0.487085
19.5667	0.407938	0.0467405	0.284674	0.0466039	0.469865
19.5833	0.394708	0.0461255	0.272095	0.0466039	0.452644
19.6	0.381477	0.0448954	0.260179	0.0466039	0.436039
19.6167	0.369349	0.0448954	0.248262	0.0466039	0.420049
19.6333	0.356119	0.0448954	0.237339	0.0470996	0.404674
19.65	0.343991	0.0448954	0.226415	0.0470996	0.389299
19.6667	0.332966	0.0448954	0.216485	0.0480912	0.374539
19.6833	0.32194	0.0455105	0.206554	0.048587	0.359779
19.7	0.310915	0.0461255	0.197286	0.0466039	0.345633
19.7167	0.29989	0.0473555	0.188679	0.0466039	0.332103
19.7333	0.289967	0.0485855	0.180404	0.0466039	0.319188
19.75	0.280044	0.0498155	0.172459	0.0466039	0.306888
19.7667	0.271224	0.0504305	0.164846	0.0466039	0.294588
19.7833	0.261301	0.0516605	0.157895	0.0470996	0.282903
19.8	0.253583	0.0528905	0.150943	0.0470996	0.271218
19.8167	0.245866	0.0541205	0.144323	0.0480912	0.260763
19.8333	0.238148	0.0553505	0.138365	0.048587	0.250307
19.85	0.23043	0.0559656	0.132737	0.0466039	0.239852
19.8667	0.224917	0.0565806	0.127772	0.0466039	0.230012
19.8833	0.219405	0.0565806	0.123138	0.0466039	0.220787
19.9	0.213892	0.0565806	0.118835	0.0466039	0.211562
19.9167	0.208379	0.0565806	0.114863	0.0466039	0.202952
19.9333	0.203969	0.0559656	0.111221	0.0470996	0.194957
19.95	0.199559	0.0553505	0.107911	0.0470996	0.186962
19.9667	0.195149	0.0541205	0.104932	0.0480912	0.179582
19.9833	0.191841	0.0528905	0.101953	0.048587	0.172817
20	0.189636	0.0510455	0.0996359	0.0466039	0.167282
20.0167	0.186329	0.0492005	0.0969877	0.0466039	0.161747
20.0333	0.184123	0.0473555	0.0950016	0.0466039	0.156212
20.05	0.181918	0.0448954	0.0933466	0.0466039	0.151906
20.0667	0.179713	0.0430504	0.0916915	0.0466039	0.146986
20.0833	0.177508	0.0405904	0.0900364	0.0470996	0.143296
20.1	0.176406	0.0381304	0.0887123	0.0470996	0.139606
20.1167	0.175303	0.0362854	0.0873883	0.0480912	0.135916
20.1333	0.174201	0.0338253	0.0863952	0.048587	0.132841
20.15	0.173098	0.0313653	0.0854022	0.0466039	0.130381
20.1667	0.173098	0.0295203	0.0844091	0.0466039	0.128536
20.1833	0.171996	0.0270603	0.0837471	0.0466039	0.126076
20.2	0.171996	0.0252153	0.0830851	0.0466039	0.124231
20.2167	0.171996	0.0227552	0.0827541	0.0466039	0.123001
20.2333	0.171996	0.0209102	0.082092	0.0470996	0.121771
20.25	0.171996	0.0196802	0.08143	0.0470996	0.120541
20.2667	0.171996	0.0178352	0.0810989	0.0480912	0.119311
20.2833	0.171996	0.0166052	0.080768	0.048587	0.118081
20.3	0.171996	0.0153752	0.0801059	0.0475954	0.117466
20.3167	0.170893	0.0141451	0.0794439	0.048587	0.116851
20.3333	0.169791	0.0129151	0.0787819	0.0510659	0.116236
20.35	0.168688	0.0123001	0.0781198	0.0540407	0.116236
20.3667	0.167585	0.0110701	0.0774578	0.0575112	0.115621
20.3833	0.16538	0.0104551	0.0764648	0.0614774	0.115621
20.4	0.164278	0.0098401	0.0754717	0.0664353	0.115621
20.4167	0.162073	0.00922509	0.0741477	0.0723847	0.115621
20.4333	0.158765	0.00861009	0.0728236	0.0783342	0.115621
20.45	0.15656	0.00799508	0.0714995	0.0847794	0.115621
20.4667	0.153252	0.00738007	0.0701754	0.0917204	0.115006
20.4833	0.151047	0.00738007	0.0688514	0.0991572	0.115006
20.5	0.14774	0.00738007	0.0671963	0.106098	0.114391
20.5167	0.144432	0.00676507	0.0658722	0.113039	0.113776
20.5333	0.141125	0.00676507	0.0642172	0.11998	0.113161
20.55	0.137817	0.00676507	0.0628931	0.126425	0.112546
20.5667	0.134509	0.00676507	0.061569	0.132375	0.111931
20.5833	0.131202	0.00615006	0.0599139	0.137829	0.110701
20.6	0.128997	0.00615006	0.0582589	0.142291	0.109471
20.6167	0.126792	0.00615006	0.0569348	0.145265	0.108856
20.6333	0.123484	0.00615006	0.0552797	0.147248	0.107626
20.65	0.121279	0.00615006	0.0539557	0.14824	0.106396
20.6667	0.119074	0.00615006	0.0523006	0.14824	0.104551
20.6833	0.116869	0.00615006	0.0509765	0.146753	0.103321
20.7	0.115766	0.00615006	0.0496524	0.144274	0.101476
20.7167	0.113561	0.00615006	0.0483284	0.140803	0.100246
20.7333	0.112459	0.00676507	0.0470043	0.136341	0.098401
20.75	0.110254	0.00676507	0.0460113	0.131383	0.096556
20.7667	0.109151	0.00676507	0.0450182	0.12593	0.094711
20.7833	0.108049	0.00676507	0.0440252	0.119484	0.0928659
20.8	0.108049	0.00676507	0.0433631	0.113039	0.0910209
20.8167	0.106946	0.00676507	0.0427011	0.106594	0.0891759
20.8333	0.106946	0.00738007	0.0420391	0.099653	0.0873309
20.85	0.106946	0.00738007	0.041708	0.0937035	0.0848708
20.8667	0.106946	0.00799508	0.041377	0.0872583	0.0830258
20.8833	0.106946	0.00799508	0.041046	0.0818047	0.0811808
20.9	0.106946	0.00799508	0.040715	0.076351	0.0793358
20.9167	0.106946	0.00799508	0.040715	0.0713932	0.0768758
20.9333	0.106946	0.00799508	0.040715	0.0669311	0.0756458
20.95	0.108049	0.00799508	0.040715	0.062469	0.0738007
20.9667	0.108049	0.00799508	0.040715	0.0585027	0.0725707
20.9833	0.108049	0.00799508	0.040715	0.0545364	0.0707257
21	0.108049	0.00738007	0.040384	0.0510659	0.0694957
21.0167	0.106946	0.00738007	0.040384	0.0475954	0.0688807
21.0333	0.106946	0.00676507	0.040053	0.0446207	0.0682657
21.05	0.106946	0.00676507	0.040053	0.041646	0.0670357
21.0667	0.106946	0.00615006	0.0397219	0.0386713	0.0664207
21.0833	0.105843	0.00553506	0.0393909	0.0356966	0.0664207
21.1	0.104741	0.00553506	0.0390599	0.0332177	0.0658057
21.1167	0.103638	0.00553506	0.0387289	0.0307387	0.0658057
21.1333	0.102536	0.00553506	0.0380669	0.0282598	0.0658057
21.15	0.100331	0.00553506	0.0377359	0.0257809	0.0651907
21.1667	0.0992282	0.00553506	0.0370738	0.0237977	0.0645756
21.1833	0.0981257	0.00553506	0.0367428	0.0218146	0.0645756
21.2	0.0970232	0.00553506	0.0360808	0.0203272	0.0639606
21.2167	0.0948181	0.00615006	0.0354187	0.0188399	0.0639606
21.2333	0.0937155	0.00738007	0.0350877	0.0178483	0.0633456
21.25	0.092613	0.00861009	0.0344257	0.0173525	0.0621156
21.2667	0.0915105	0.0098401	0.0340947	0.0173525	0.0615006
21.2833	0.0915105	0.0123001	0.0334326	0.0173525	0.0602706
21.3	0.0904079	0.0147601	0.0331016	0.0178483	0.0590406
21.3167	0.0904079	0.0178352	0.0331016	0.0188399	0.0578106
21.3333	0.0904079	0.0215252	0.0331016	0.020823	0.0565806
21.35	0.0904079	0.0258302	0.0331016	0.0228061	0.0547355
21.3667	0.0915105	0.0301353	0.0334326	0.0257809	0.0535055
21.3833	0.092613	0.0350553	0.0337637	0.0287556	0.0516605
21.4	0.0937155	0.0405904	0.0340947	0.0327219	0.0504305
21.4167	0.0959206	0.0461255	0.0347567	0.0366882	0.0492005
21.4333	0.0970232	0.0522755	0.0354187	0.0411502	0.0479705
21.45	0.0992282	0.0584256	0.0360808	0.0461081	0.0467405
21.4667	0.101433	0.0645756	0.0367428	0.0510659	0.0461255
21.4833	0.102536	0.0701107	0.0374048	0.055528	0.0448954
21.5	0.104741	0.0756458	0.0383979	0.0604859	0.0448954
21.5167	0.105843	0.0805658	0.0390599	0.064948	0.0448954
21.5333	0.106946	0.0848708	0.0397219	0.06941	0.0448954
21.55	0.106946	0.0885609	0.040384	0.0733763	0.0448954
21.5667	0.106946	0.0904059	0.040715	0.076351	0.0455105
21.5833	0.105843	0.0922509	0.041046	0.0788299	0.0461255
21.6	0.104741	0.0928659	0.041046	0.0803173	0.0473555
21.6167	0.103638	0.0922509	0.041046	0.0813089	0.0485855
21.6333	0.101433	0.0910209	0.040715	0.0813089	0.0498155
21.65	0.0992282	0.0885609	0.040053	0.0808131	0.0504305
21.6667	0.0970232	0.0861009	0.0393909	0.0798215	0.0516605
21.6833	0.0937155	0.0824108	0.0387289	0.0778384	0.0528905
21.7	0.0904079	0.0793358	0.0377359	0.0758552	0.0541205
21.7167	0.0871003	0.0750307	0.0367428	0.0738721	0.0553505
21.7333	0.0837927	0.0713407	0.0354187	0.0713932	0.0559656
21.75	0.0804851	0.0676507	0.0340947	0.0689142	0.0565806
21.7667	0.0771775	0.0645756	0.0327706	0.0669311	0.0565806
21.7833	0.0738699	0.0621156	0.0311155	0.064948	0.0565806
21.8	0.0705623	0.0602706	0.0297915	0.0634606	0.0565806
21.8167	0.0683572	0.0596556	0.0281364	0.0629648	0.0559656
21.8333	0.0650496	0.0596556	0.0264813	0.0629648	0.0553505
21.85	0.0628445	0.0615006	0.0251572	0.0639564	0.0541205
21.8667	0.0606395	0.0639606	0.0238332	0.0659395	0.0528905
21.8833	0.0573319	0.0682657	0.0221781	0.0689142	0.0510455
21.9	0.0562293	0.0738007	0.020854	0.0728805	0.0492005
21.9167	0.0540243	0.0799508	0.019861	0.0778384	0.0473555
21.9333	0.0518192	0.0873309	0.0185369	0.083292	0.0448954
21.95	0.0507166	0.095941	0.0175439	0.090233	0.0430504
21.9667	0.0485116	0.104551	0.0162198	0.097174	0.0405904
21.9833	0.047409	0.113776	0.0152267	0.104611	0.0381304
22	0.0463065	0.123001	0.0145647	0.112048	0.0362854
22.0167	0.045204	0.131611	0.0135717	0.119484	0.0338253
22.0333	0.0441014	0.138991	0.0129096	0.126425	0.0313653
22.05	0.0429989	0.146372	0.0122476	0.132871	0.0295203
22.0667	0.0429989	0.151906	0.0115856	0.138324	0.0270603
22.0833	0.0418963	0.155597	0.0109235	0.142786	0.0252153
22.1	0.0407938	0.158672	0.0105925	0.145761	0.0227552
22.1167	0.0396913	0.159902	0.0102615	0.147248	0.0209102
22.1333	0.0396913	0.158672	0.00993049	0.147744	0.0196802
22.15	0.0385888	0.155597	0.00959947	0.146753	0.0178352
22.1667	0.0385888	0.151291	0.00926845	0.143778	0.0166052
22.1833	0.0374862	0.145141	0.00893744	0.139812	0.0153752
22.2	0.0363837	0.137761	0.00860642	0.134358	0.0141451
22.2167	0.0363837	0.129151	0.00860642	0.127417	0.0129151
22.2333	0.0363837	0.119311	0.00827541	0.11998	0.0123001
22.25	0.0352811	0.109471	0.00827541	0.111552	0.0110701
22.2667	0.0352811	0.099016	0.00794439	0.102628	0.0104551
22.2833	0.0341786	0.0879459	0.00794439	0.0932077	0.0098401
22.3	0.0341786	0.0768758	0.00794439	0.0837878	0.00922509
22.3167	0.0330761	0.0658057	0.00794439	0.0743679	0.00861009
22.3333	0.0330761	0.0547355	0.00794439	0.0644522	0.00799508
22.35	0.0319735	0.0436654	0.00794439	0.0540407	0.00738007
22.3667	0.0319735	0.0325953	0.00794439	0.0441249	0.00738007
22.3833	0.030871	0.0215252	0.00794439	0.0337134	0.00738007
22.4	0.030871	0.0104551	0.00794439	0.0237977	0.00676507
22.4167	0.0297685	0	0.00761338	0.0133862	0.00676507
22.4333	0.0297685	-0.0110701	0.00794439	0.00297472	0.00676507
22.45	0.0286659	-0.0221402	0.00794439	-0.0079326	0.00676507
22.4667	0.0286659	-0.0338253	0.00794439	-0.0193356	0.00615006
22.4833	0.0275634	-0.0455105	0.00794439	-0.0312345	0.00615006
22.5	0.0264609	-0.0578106	0.00794439	-0.0436292	0.00615006
22.5167	0.0264609	-0.0707257	0.00794439	-0.0570154	0.00615006
22.5333	0.0253583	-0.0848708	0.00827541	-0.0708974	0.00615006
22.55	0.0242558	-0.099016	0.00860642	-0.0857709	0.00615006
22.5667	0.0231533	-0.113161	0.00860642	-0.101636	0.00615006
22.5833	0.0231533	-0.127306	0.00860642	-0.117997	0.00615006
22.6	0.0220507	-0.141451	0.00860642	-0.134358	0.00615006
22.6167	0.0209482	-0.155596	0.00860642	-0.150223	0.00676507
22.6333	0.0209482	-0.168512	0.00860642	-0.166584	0.00676507
22.65	0.0198456	-0.180812	0.00860642	-0.181953	0.00676507
22.6667	0.0187431	-0.191267	0.00827541	-0.196331	0.00676507
22.6833	0.0176406	-0.200492	0.00827541	-0.209717	0.00676507
22.7	0.016538	-0.208487	0.00794439	-0.22112	0.00676507
22.7167	0.0154355	-0.214637	0.00794439	-0.231036	0.00738007
22.7333	0.014333	-0.218942	0.00761338	-0.238969	0.00738007
22.75	0.0132304	-0.220787	0.00728236	-0.245414	0.00799508
22.7667	0.0132304	-0.220787	0.00695134	-0.24938	0.00799508
22.7833	0.0121279	-0.218942	0.00662032	-0.250868	0.00799508
22.8	0.0110254	-0.214637	0.00628931	-0.249876	0.00799508
22.8167	0.0110254	-0.209102	0.00562728	-0.247397	0.00799508
22.8333	0.0110254	-0.201722	0.00529626	-0.242935	0.00799508
22.85	0.00992282	-0.193727	0.00529626	-0.23649	0.00799508
22.8667	0.00992282	-0.184502	0.00496524	-0.228557	0.00799508
22.8833	0.0110254	-0.174047	0.00463423	-0.219137	0.00738007
22.9	0.0110254	-0.162977	0.00463423	-0.208726	0.00738007
22.9167	0.0121279	-0.151291	0.00496524	-0.197819	0.00676507
22.9333	0.0132304	-0.139606	0.00496524	-0.18592	0.00676507
22.95	0.0154355	-0.128536	0.00529626	-0.173525	0.00615006
22.9667	0.0176406	-0.116851	0.00562728	-0.160635	0.00553506
22.9833	0.0220507	-0.106396	0.00628931	-0.14824	0.00553506
23	0.0253583	-0.095941	0.00728236	-0.135845	0.00553506
23.0167	0.030871	-0.0861009	0.00860642	-0.123947	0.00553506
23.0333	0.0363837	-0.0768758	0.00993049	-0.112543	0.00553506
23.05	0.0429989	-0.0682657	0.0115856	-0.101636	0.00553506
23.0667	0.0507166	-0.0608856	0.0135717	-0.0912246	0.00553506
23.0833	0.0595369	-0.0535055	0.0158888	-0.0818047	0.00553506
23.1	0.0683572	-0.0467405	0.0185369	-0.0728805	0.00615006
23.1167	0.07828	-0.0405904	0.021516	-0.0644522	0.00738007
23.1333	0.0893054	-0.0350553	0.0248262	-0.0565196	0.00861009
23.15	0.100331	-0.0307503	0.0278054	-0.0490828	0.0098401
23.1667	0.111356	-0.0264453	0.0314465	-0.0426376	0.0123001
23.1833	0.122381	-0.0227552	0.0347567	-0.0371839	0.0147601
23.2	0.133407	-0.0190652	0.0380669	-0.0317303	0.0178352
23.2167	0.14333	-0.0159902	0.041377	-0.0267724	0.0215252
23.2333	0.15215	-0.0135301	0.0443562	-0.0228061	0.0258302
23.25	0.159868	-0.0110701	0.0470043	-0.0188399	0.0301353
23.2667	0.166483	-0.0092251	0.0489904	-0.0158651	0.0350553
23.2833	0.170893	-0.0073801	0.0509765	-0.0128904	0.0405904
23.3	0.173098	-0.0055351	0.0519696	-0.0099157	0.0461255
23.3167	0.175303	-0.00369	0.0529626	-0.0074368	0.0522755
23.3333	0.174201	-0.003075	0.0532936	-0.0054536	0.0584256
23.35	0.171996	-0.001845	0.0529626	-0.0034705	0.0645756
23.3667	0.168688	-0.000615	0.0523006	-0.0014874	0.0701107
23.3833	0.164278	0.00061501	0.0509765	0	0.0756458
23.4	0.159868	0.00123001	0.0493214	0.00148736	0.0805658
23.4167	0.154355	0.00184502	0.0476663	0.00297472	0.0848708
23.4333	0.148842	0.00246002	0.0456802	0.00396629	0.0885609
23.45	0.14333	0.00307503	0.0436941	0.00495786	0.0904059
23.4667	0.13892	0.00369004	0.041708	0.00594943	0.0922509
23.4833	0.134509	0.00430504	0.040053	0.006941	0.0928659
23.5	0.131202	0.00492005	0.0383979	0.00793257	0.0922509
23.5167	0.131202	0.00553506	0.0374048	0.00892415	0.0910209
23.5333	0.131202	0.00553506	0.0367428	0.00941993	0.0885609
23.55	0.134509	0.00615006	0.0364118	0.0104115	0.0861009
23.5667	0.13892	0.00615006	0.0367428	0.0109073	0.0824108
23.5833	0.146637	0.00615006	0.0377359	0.0114031	0.0793358
23.6	0.155458	0.00615006	0.0393909	0.0118989	0.0750307
23.6167	0.166483	0.00676507	0.041708	0.0123947	0.0713407
23.6333	0.180816	0.00676507	0.0443562	0.0128904	0.0676507
23.65	0.195149	0.00676507	0.0479974	0.0133862	0.0645756
23.6667	0.211687	0.00615006	0.0516385	0.0133862	0.0621156
23.6833	0.229327	0.00615006	0.0559417	0.0133862	0.0602706
23.7	0.245866	0.00615006	0.060576	0.0133862	0.0596556
23.7167	0.263506	0.00553506	0.0652102	0.013882	0.0596556
23.7333	0.278941	0.00553506	0.0695134	0.0133862	0.0615006
23.75	0.293274	0.00492005	0.0738166	0.0133862	0.0639606
23.7667	0.305402	0.00430504	0.0774578	0.0128904	0.0682657
23.7833	0.314223	0.00430504	0.080768	0.0128904	0.0738007
23.8	0.320838	0.00369004	0.0834161	0.0123947	0.0799508
23.8167	0.324145	0.00307503	0.0850712	0.0118989	0.0873309
23.8333	0.325248	0.00246002	0.0857332	0.0114031	0.095941
23.85	0.32194	0.00184502	0.0857332	0.0109073	0.104551
23.8667	0.315325	0.00184502	0.0844091	0.0104115	0.113776
23.8833	0.305402	0.00123001	0.0827541	0.00991572	0.123001
23.9	0.293274	0.00061501	0.0801059	0.00941993	0.131611
23.9167	0.278941	0	0.0764648	0.00892415	0.138991
23.9333	0.261301	-0.000615	0.0721616	0.00842836	0.146372
23.95	0.24366	-0.000615	0.0675273	0.00793257	0.151906
23.9667	0.223815	-0.00123	0.0622311	0.00743679	0.155597
23.9833	0.203969	-0.00123	0.0566038	0.00644522	0.158672
24	0.184123	-0.001845	0.0506455	0.00594943	0.159902
24.0167	0.164278	-0.001845	0.0446872	0.00545364	0.158672
24.0333	0.144432	-0.00246	0.0387289	0.00495786	0.155597
24.05	0.124587	-0.00246	0.0324396	0.00446207	0.151291
24.0667	0.105843	-0.00246	0.0264813	0.00396629	0.145141
24.0833	0.0871003	-0.00246	0.020523	0.0034705	0.137761
24.1	0.0694598	-0.00246	0.0145647	0.00297472	0.129151
24.1167	0.0518192	-0.00246	0.00860642	0.00297472	0.119311
24.1333	0.0341786	-0.00246	0.00231711	0.00247893	0.109471
24.15	0.0176406	-0.00246	-0.0039722	0.00198314	0.099016
24.1667	0.00110254	-0.003075	-0.0109235	0.00198314	0.0879459
24.1833	-0.016538	-0.003075	-0.0178749	0.00148736	0.0768758
24.2	-0.0330761	-0.00246	-0.0251572	0.00148736	0.0658057
24.2167	-0.0507166	-0.00246	-0.0327706	0.00099157	0.0547355
24.2333	-0.0683572	-0.0110701	-0.040715	0.00099157	0.0436654
24.25	-0.0871003	-0.0092251	-0.0493214	0.00099157	0.0325953
24.2667	-0.105843	-0.0073801	-0.0579278	0.00049579	0.0215252
24.2833	-0.125689	-0.0055351	-0.0668653	0.00049579	0.0104551
24.3	-0.144432	-0.00369	-0.0758027	0.00049579	0
24.3167	-0.164278	-0.003075	-0.0850712	0.00049579	-0.0110701
24.3333	-0.183021	-0.001845	-0.0943397	0.00049579	-0.0221402
24.35	-0.200661	-0.000615	-0.103277	0.00049579	-0.0338253
24.3667	-0.218302	0.00061501	-0.111552	0.00049579	-0.0455105
24.3833	-0.233738	0.00123001	-0.119497	0.00049579	-0.0578106
24.4	-0.246968	0.00184502	-0.126448	0.00049579	-0.0707257
24.4167	-0.257993	0.00246002	-0.132407	0.00049579	-0.0848708
24.4333	-0.266814	0.00307503	-0.137041	0.00049579	-0.099016
24.45	-0.274531	0.00369004	-0.140682	0.00049579	-0.113161
24.4667	-0.278942	0.00430504	-0.142999	0.00099157	-0.127306
24.4833	-0.280044	0.00492005	-0.143992	0.00099157	-0.141451
24.5	-0.278942	0.00553506	-0.143661	0.00099157	-0.155596
24.5167	-0.275634	0.00553506	-0.142006	0.00099157	-0.168512
24.5333	-0.269019	0.00615006	-0.139358	0.00099157	-0.180812
24.55	-0.260198	0.00615006	-0.135386	0.00099157	-0.191267
24.5667	-0.250276	0.00615006	-0.130751	0.00099157	-0.200492
24.5833	-0.23925	0.00615006	-0.125455	0.00148736	-0.208487
24.6	-0.22602	0.00676507	-0.119166	0.00148736	-0.214637
24.6167	-0.211687	0.00676507	-0.112546	0.00148736	-0.218942
24.6333	-0.197354	0.00676507	-0.105594	0.00148736	-0.220787
24.65	-0.181918	0.00615006	-0.0986429	0.00148736	-0.220787
24.6667	-0.166483	0.00615006	-0.0913605	0.00148736	-0.218942
24.6833	-0.151047	0.00615006	-0.0840781	0.00148736	-0.214637
24.7	-0.135612	0.00553506	-0.0767957	0.00148736	-0.209102
24.7167	-0.121279	0.00553506	-0.0698444	0.00148736	-0.201722
24.7333	-0.108049	0.00492005	-0.0632241	0.00148736	-0.193727
24.75	-0.0948181	0.00430504	-0.0569348	0.00148736	-0.184502
24.7667	-0.0826902	0.00430504	-0.0506455	0.00198314	-0.174047
24.7833	-0.0716648	0.00369004	-0.0453492	0.00198314	-0.162977
24.8	-0.0606395	0.00307503	-0.040053	0.00198314	-0.151291
24.8167	-0.0518192	0.00246002	-0.0354187	0.00198314	-0.139606
24.8333	-0.0429989	0.00184502	-0.0311155	0.00198314	-0.128536
24.85	-0.0341786	0.00184502	-0.0271433	0.00198314	-0.116851
24.8667	-0.0275634	0.00123001	-0.0238332	0.00198314	-0.106396
24.8833	-0.0209482	0.00061501	-0.020523	0.00198314	-0.095941
24.9	-0.0154355	0	-0.0175439	0.00247893	-0.0861009
24.9167	-0.0099228	-0.000615	-0.0148957	0.00247893	-0.0768758
24.9333	-0.0055127	-0.000615	-0.0125786	0.00247893	-0.0682657
24.95	-0.0011025	-0.00123	-0.0105925	0.00247893	-0.0608856
24.9667	0.00220507	-0.00123	-0.0089374	0.00247893	-0.0535055
24.9833	0.00441014	-0.001845	-0.0072824	0.00297472	-0.0467405
25	0.00771775	-0.001845	-0.0059583	0.00297472	-0.0405904
25.0167	0.00992282	-0.00246	-0.0046342	0.00297472	-0.0350553
25.0333	0.0121279	-0.00246	-0.0036412	0.00297472	-0.0307503
25.05	0.0132304	-0.00246	-0.0026481	0.00297472	-0.0264453
25.0667	0.0154355	-0.00246	-0.0019861	0.0034705	-0.0227552
25.0833	0.016538	-0.00246	-0.000993	0.0034705	-0.0190652
25.1	0.0176406	-0.00246	-0.000331	0.00396629	-0.0159902
25.1167	0.0187431	-0.00246	0.00033102	0.00396629	-0.0135301
25.1333	0.0187431	-0.00246	0.00099305	0.00396629	-0.0110701
25.15	0.0198456	-0.003075	0.00132406	0.00396629	-0.0092251
25.1667	0.0198456	-0.003075	0.00165508	0.00396629	-0.0073801
25.1833	0.0209482	-0.00246	0.0019861	0.00396629	-0.0055351
25.2	0.0209482	-0.00246	0.00231711	0.00446207	-0.00369
25.2167	0.0209482	-0.00246	0.00264813	0.00446207	-0.003075
25.2333	0.0220507	-0.00246	0.00297915	0.00446207	-0.001845
25.25	0.0220507	-0.00246	0.00331016	0.00446207	-0.000615
25.2667	0.0220507	-0.00246	0.00331016	0.00446207	0.00061501
25.2833	0.0220507	-0.00246	0.00364118	0.00446207	0.00123001
25.3	0.0220507	-0.00246	0.00397219	0.00495786	0.00184502
25.3167	0.0209482	-0.003075	0.00397219	0.00495786	0.00246002
25.3333	0.0209482	-0.003075	0.00397219	0.00495786	0.00307503
25.35	0.0209482	-0.00246	0.00430321	0.00495786	0.00369004
25.3667	0.0209482	-0.00246	0.00430321	0.00495786	0.00430504
25.3833	0.0209482	-0.00246	0.00397219	0.00495786	0.00492005
25.4	0.0198456	-0.00246	0.00397219	0.00495786	0.00553506
25.4167	0.0198456	-0.00246	0.00397219	0.00495786	0.00553506
25.4333	0.0198456	-0.00246	0.00397219	0.00495786	0.00615006
25.45	0.0198456	-0.001845	0.00364118	0.00495786	0.00615006
25.4667	0.0187431	-0.001845	0.00364118		0.00615006
25.4833	0.0187431	-0.001845	0.00364118		0.00615006
25.5	0.0187431	-0.001845	0.00331016		0.00676507
25.5167	0.0187431	-0.001845	0.00331016		0.00676507
25.5333	0.0187431	-0.001845	0.00297915		0.00676507
25.55	0.0176406	-0.001845	0.00264813		0.00615006
25.5667	0.0176406	-0.001845	0.00264813		0.00615006
25.5833	0.0176406	-0.001845	0.00231711		0.00615006
25.6	0.0176406	-0.001845	0.00231711		0.00553506
25.6167	0.0176406	-0.00123	0.0019861		0.00553506
25.6333	0.0176406	-0.00123	0.00165508		0.00492005
25.65	0.0176406	-0.00123	0.00165508		0.00430504
25.6667	0.0176406	-0.00123	0.00165508		0.00430504
25.6833	0.0176406	-0.00123	0.00165508		0.00369004
25.7	0.0176406	-0.00123	0.00132406		0.00307503
25.7167	0.0176406	-0.00123	0.00132406		0.00246002
25.7333	0.0176406	-0.00123	0.00132406		0.00184502
25.75	0.0176406	-0.00123	0.00099305		0.00184502
25.7667	0.0176406	-0.00123	0.00099305		0.00123001
25.7833	0.0187431	-0.00123	0.00099305		0.00061501
25.8	0.0187431	-0.000615	0.00099305		0
25.8167	0.0187431	-0.000615	0.00099305		-0.000615
25.8333	0.0187431	-0.000615	0.00099305		-0.000615
25.85	0.0198456	-0.000615	0.00099305		-0.00123
25.8667	0.0198456	0	0.00099305		-0.00123
25.8833	0.0198456	0	0.00099305		-0.001845
25.9	0.0198456	0	0.00099305		-0.001845
25.9167	0.0198456	0	0.00099305		-0.00246
25.9333	0.0198456	0	0.00099305		-0.00246
25.95	0.0198456	0	0.00099305		-0.00246
25.9667	0.0198456	0.00061501	0.00099305		-0.00246
25.9833	0.0209482	0.00061501	0.00099305		-0.00246
26	0.0209482	0.00061501	0.00099305		-0.00246
26.0167	0.0209482	0.00061501	0.00099305		-0.00246
26.0333	0.0209482	0.00123001	0.00099305		-0.00246
26.05	0.0209482	0.00123001	0.00099305		-0.003075
26.0667	0.0209482	0.00123001	0.00099305		-0.003075
26.0833	0.0220507	0.00123001	0.00132406		-0.00246
26.1	0.0220507	0.00123001	0.00132406		-0.00246
26.1167	0.0220507	0.00184502	0.00132406		-0.00246
26.1333	0.0220507	0.00184502	0.00132406		-0.00246
26.15	0.0220507	0.00184502	0.00132406		-0.00246
26.1667	0.0231533	0.00184502	0.00132406		-0.00246
26.1833	0.0231533	0.00184502	0.00132406		-0.001845
26.2	0.0231533	0.00246002	0.00132406		-0.001845
26.2167	0.0231533	0.00246002	0.00132406		-0.001845
26.2333	0.0242558	0.00246002	0.00099305		-0.001845
26.25	0.0242558	0.00246002	0.00132406		-0.001845
26.2667	0.0242558	0.00246002	0.00132406		-0.001845
26.2833	0.0242558	0.00246002	0.00132406		-0.001845
26.3	0.0253583	0.00246002	0.00132406		-0.001845
26.3167	0.0253583	0.00246002	0.00165508		-0.001845
26.3333	0.0253583	0.00246002	0.00165508		-0.001845
26.35	0.0253583	0.00246002	0.00165508		-0.00123
26.3667	0.0253583	0.00307503	0.00165508		-0.00123
26.3833	0.0264609	0.00307503	0.00165508		-0.00123
26.4	0.0264609	0.00307503	0.00165508		-0.00123
26.4167	0.0275634	0.00307503	0.0019861		-0.00123
26.4333	0.0275634	0.00307503	0.0019861		-0.00123
26.45	0.0275634	0.00307503	0.0019861		-0.00123
26.4667	0.0275634	0.00369004	0.00231711		-0.00123
26.4833	0.0275634	0.00369004	0.00231711		-0.00123
26.5	0.0286659	0.00369004	0.00231711		-0.00123
26.5167	0.0286659		0.00231711		-0.00123
26.5333	0.0286659		0.00264813		-0.000615
26.55	0.0286659		0.00264813		-0.000615
26.5667	0.0286659		0.00264813		-0.000615
26.5833	0.0297685		0.00264813		-0.000615
26.6	0.0297685		0.00264813		0
26.6167	0.0297685		0.00264813		0
26.6333	0.0297685		0.00264813		0
26.65	0.0297685		0.00297915		0
26.6667	0.0297685		0.00297915		0
26.6833	0.0297685		0.00297915		0
26.7	0.0297685		0.00297915		0.00061501
26.7167	0.0297685		0.00297915		0.00061501
26.7333	0.030871		0.00297915		0.00061501
26.75	0.0297685		0.00297915		0.00061501
26.7667	0.030871		0.00297915		0.00123001
26.7833	0.030871		0.00331016		0.00123001
26.8	0.030871		0.00331016		0.00123001
26.8167	0.030871		0.00331016		0.00123001
26.8333	0.030871		0.00331016		0.00123001
26.85	0.030871		0.00331016		0.00184502
26.8667	0.0319735		0.00331016		0.00184502
26.8833	0.0319735		0.00331016		0.00184502
26.9	0.0319735		0.00331016		0.00184502
26.9167	0.0319735		0.00364118		0.00184502
26.9333	0.0319735		0.00364118		0.00246002
26.95	0.0319735		0.00364118		0.00246002
26.9667	0.0319735		0.00364118		0.00246002
26.9833	0.0319735		0.00364118		0.00246002
27	0.0319735		0.00364118		0.00246002
27.0167	0.140426		0.00364118		0.00246002
			0.00364118		0.00246002
			0.00364118		0.00246002
			0.00364118		0.00246002
			0.00364118		0.00246002
			0.00364118		0.00307503
			0.00364118		0.00307503
					0.00307503
					0.00307503
					0.00307503
					0.00307503
					0.00369004
					0.00369004
					0.00369004

## Sheet: Fig5e
Maldi-TOF MS for PMA-TTC, PMA-IBVE-TTC, PMA-IBVE-DTC
	PMA-TTC		PMA-IBVE-TTC		PMA-IBVE-DTC
m/z	intensity / a.u.	m/z	intensity / a.u.	m/z	intensity / a.u.
336.844	25355	331.063	271	298.736	2588
336.977	25554	331.129	255	298.862	2722
337.11	25552	331.194	194	298.988	2956
337.243	25560	331.259	245	299.113	2826
337.376	25454	331.324	239	299.239	2957
337.509	25687	331.389	180	299.365	2726
337.642	25466	331.455	245	299.49	3555
337.775	25604	331.52	246	299.616	2751
337.908	25419	331.585	181	299.742	2612
338.041	25574	331.65	214	299.867	3122
338.174	25506	331.715	276	299.993	2785
338.307	25569	331.781	230	300.119	3007
338.44	25567	331.846	271	300.244	2907
338.573	25563	331.911	259	300.37	2943
338.706	25590	331.976	220	300.496	2734
338.839	25558	332.041	251	300.622	3518
338.972	25509	332.107	230	300.747	3102
339.105	25466	332.172	217	300.873	3244
339.238	25508	332.237	252	300.999	2610
339.371	25677	332.302	253	301.124	2836
339.504	25481	332.367	231	301.25	3020
339.637	25453	332.433	225	301.376	3157
339.77	25569	332.498	269	301.502	3245
339.903	25580	332.563	211	301.627	3038
340.036	25614	332.628	249	301.753	3274
340.169	25514	332.694	266	301.879	3115
340.302	25636	332.759	206	302.005	3271
340.435	25415	332.824	231	302.13	3094
340.568	25430	332.889	262	302.256	3012
340.701	25645	332.954	210	302.382	3092
340.834	25384	333.02	240	302.508	2613
340.967	25425	333.085	260	302.633	2490
341.1	25427	333.15	207	302.759	2376
341.233	25554	333.215	254	302.885	3287
341.366	25626	333.28	265	303.011	2887
341.5	25492	333.346	229	303.137	2943
341.633	25515	333.411	255	303.262	2456
341.766	25418	333.476	260	303.388	2987
341.899	25520	333.541	244	303.514	3372
342.032	25527	333.607	268	303.64	2460
342.165	25424	333.672	269	303.766	3419
342.298	25315	333.737	240	303.891	2747
342.431	25504	333.802	280	304.017	3083
342.564	25700	333.868	262	304.143	2448
342.697	25449	333.933	222	304.269	3257
342.831	25533	333.998	244	304.395	2955
342.964	25401	334.063	259	304.52	3331
343.097	25514	334.128	238	304.646	2350
343.23	25521	334.194	256	304.772	2961
343.363	25428	334.259	274	304.898	2872
343.496	25431	334.324	239	305.024	2806
343.629	25438	334.389	286	305.15	2970
343.763	25476	334.455	302	305.276	3050
343.896	25316	334.52	254	305.401	3079
344.029	25351	334.585	269	305.527	3173
344.162	25587	334.65	276	305.653	3141
344.295	25440	334.716	236	305.779	3324
344.428	25403	334.781	297	305.905	2982
344.562	25472	334.846	319	306.031	2979
344.695	25434	334.911	257	306.157	3300
344.828	25424	334.977	287	306.283	2881
344.961	25533	335.042	283	306.408	2637
345.094	25503	335.107	257	306.534	2951
345.227	25543	335.172	262	306.66	2494
345.361	25500	335.238	314	306.786	3310
345.494	25564	335.303	277	306.912	2637
345.627	25558	335.368	281	307.038	2923
345.76	25366	335.433	273	307.164	2969
345.893	25468	335.499	238	307.29	2720
346.027	25337	335.564	315	307.416	2833
346.16	25435	335.629	308	307.542	2847
346.293	25437	335.694	263	307.668	2829
346.426	25380	335.76	307	307.793	2972
346.56	25667	335.825	305	307.919	2764
346.693	25658	335.89	267	308.045	2999
346.826	25606	335.955	337	308.171	2639
346.959	25557	336.021	339	308.297	2846
347.093	25463	336.086	286	308.423	2612
347.226	25463	336.151	319	308.549	2980
347.359	25458	336.217	325	308.675	2758
347.492	25395	336.282	287	308.801	2410
347.626	25234	336.347	331	308.927	2685
347.759	25503	336.412	346	309.053	2603
347.892	25518	336.478	343	309.179	3044
348.025	25397	336.543	347	309.305	2830
348.159	25449	336.608	355	309.431	2638
348.292	25522	336.673	303	309.557	3099
348.425	25520	336.739	348	309.683	2634
348.559	25397	336.804	331	309.809	2751
348.692	25363	336.869	308	309.935	2524
348.825	25475	336.935	311	310.061	2642
348.958	25395	337	363	310.187	2813
349.092	25261	337.065	291	310.313	2775
349.225	25612	337.13	291	310.439	3443
349.358	25453	337.196	331	310.565	2610
349.492	25322	337.261	286	310.691	2554
349.625	25492	337.326	309	310.817	2832
349.758	25487	337.391	357	310.943	2381
349.892	25609	337.457	302	311.069	2710
350.025	25347	337.522	305	311.195	3104
350.158	25468	337.587	350	311.321	3022
350.292	25449	337.653	286	311.447	2944
350.425	25449	337.718	301	311.573	2627
350.558	25480	337.783	332	311.699	2828
350.692	25494	337.848	287	311.825	3436
350.825	25332	337.914	338	311.951	2683
350.958	25484	337.979	354	312.077	2801
351.092	25560	338.044	323	312.204	2665
351.225	25826	338.11	333	312.33	2864
351.359	25653	338.175	325	312.456	2732
351.492	25569	338.24	310	312.582	2646
351.625	25572	338.306	322	312.708	3236
351.759	25625	338.371	330	312.834	2603
351.892	25478	338.436	288	312.96	2765
352.025	25525	338.501	302	313.086	3347
352.159	25552	338.567	308	313.212	3120
352.292	25588	338.632	240	313.338	2641
352.426	25547	338.697	256	313.464	2804
352.559	25607	338.763	295	313.591	2467
352.692	25697	338.828	268	313.717	2761
352.826	25782	338.893	268	313.843	2761
352.959	25534	338.959	275	313.969	3035
353.093	25642	339.024	237	314.095	2813
353.226	25440	339.089	267	314.221	2818
353.36	25675	339.155	298	314.347	3000
353.493	25555	339.22	211	314.473	2951
353.626	25545	339.285	256	314.6	2772
353.76	25624	339.35	260	314.726	2607
353.893	25674	339.416	242	314.852	2877
354.027	25800	339.481	267	314.978	2889
354.16	25618	339.546	267	315.104	2565
354.294	25539	339.612	236	315.23	2885
354.427	25566	339.677	268	315.357	2896
354.561	25649	339.742	310	315.483	2637
354.694	25656	339.808	294	315.609	3155
354.828	25762	339.873	299	315.735	2550
354.961	25307	339.938	287	315.861	2789
355.095	25804	340.004	259	315.987	3134
355.228	25693	340.069	273	316.114	3005
355.362	25656	340.134	274	316.24	2724
355.495	25561	340.2	239	316.366	3096
355.629	25444	340.265	277	316.492	2800
355.762	25320	340.33	263	316.618	2995
355.896	25501	340.396	202	316.745	3013
356.029	25480	340.461	243	316.871	3134
356.163	25753	340.526	260	316.997	2921
356.296	25626	340.592	223	317.123	2652
356.43	25587	340.657	252	317.25	2869
356.563	25503	340.722	279	317.376	2822
356.697	25552	340.788	262	317.502	3031
356.83	25695	340.853	274	317.628	2566
356.964	25556	340.918	302	317.755	2884
357.097	25777	340.984	233	317.881	2806
357.231	25436	341.049	251	318.007	2647
357.364	25532	341.114	250	318.133	2681
357.498	25451	341.18	260	318.26	2816
357.631	25380	341.245	299	318.386	2415
357.765	25590	341.31	268	318.512	2675
357.899	25377	341.376	249	318.638	2452
358.032	25319	341.441	264	318.765	2870
358.166	25465	341.506	251	318.891	2518
358.299	25401	341.572	200	319.017	2972
358.433	25460	341.637	258	319.143	2626
358.566	25394	341.702	272	319.27	2916
358.7	25411	341.768	212	319.396	2906
358.834	25545	341.833	251	319.522	2737
358.967	25451	341.898	266	319.649	2617
359.101	25481	341.964	224	319.775	2880
359.234	25423	342.029	255	319.901	2404
359.368	25557	342.095	296	320.028	2730
359.502	25497	342.16	236	320.154	2582
359.635	25605	342.225	251	320.28	3088
359.769	25502	342.291	292	320.407	2376
359.903	25481	342.356	230	320.533	3234
360.036	25490	342.421	252	320.659	2908
360.17	25375	342.487	291	320.786	2729
360.303	25495	342.552	220	320.912	2480
360.437	25408	342.617	256	321.038	2832
360.571	25622	342.683	287	321.165	2957
360.704	25409	342.748	219	321.291	3151
360.838	25526	342.813	240	321.417	2919
360.972	25622	342.879	252	321.544	2791
361.105	25337	342.944	245	321.67	2897
361.239	25516	343.01	269	321.796	2900
361.373	25464	343.075	248	321.923	2649
361.506	25478	343.14	240	322.049	2583
361.64	25531	343.206	255	322.176	2886
361.774	25586	343.271	254	322.302	3124
361.907	25448	343.336	238	322.428	2278
362.041	25672	343.402	256	322.555	2877
362.175	25675	343.467	278	322.681	2351
362.308	25464	343.533	247	322.807	2405
362.442	25445	343.598	283	322.934	2626
362.576	25664	343.663	279	323.06	2240
362.71	25284	343.729	240	323.187	2637
362.843	25535	343.794	297	323.313	2501
362.977	25486	343.859	310	323.44	3128
363.111	25493	343.925	233	323.566	2939
363.244	25561	343.99	284	323.692	2905
363.378	25484	344.056	298	323.819	2523
363.512	25381	344.121	248	323.945	2690
363.646	25387	344.186	301	324.072	2891
363.779	25468	344.252	293	324.198	2335
363.913	25562	344.317	243	324.325	2653
364.047	25556	344.383	281	324.451	2573
364.181	25623	344.448	285	324.577	2774
364.314	25938	344.513	253	324.704	2945
364.448	25635	344.579	277	324.83	2687
364.582	25546	344.644	265	324.957	3250
364.716	25559	344.71	234	325.083	3197
364.849	25519	344.775	247	325.21	2790
364.983	25731	344.84	261	325.336	2708
365.117	25495	344.906	231	325.463	3011
365.251	25629	344.971	264	325.589	2736
365.385	25428	345.036	289	325.716	3049
365.518	25435	345.102	233	325.842	2705
365.652	25410	345.167	271	325.969	2633
365.786	25483	345.233	263	326.095	2943
365.92	25543	345.298	256	326.222	2675
366.054	25634	345.363	285	326.348	3009
366.187	25633	345.429	284	326.475	2541
366.321	25558	345.494	239	326.601	2459
366.455	25745	345.56	260	326.728	2877
366.589	25726	345.625	318	326.854	2808
366.723	25587	345.691	243	326.981	2954
366.856	25657	345.756	281	327.107	2905
366.99	25419	345.821	304	327.234	2734
367.124	25774	345.887	216	327.36	2725
367.258	25613	345.952	230	327.487	2604
367.392	25502	346.018	264	327.614	2467
367.526	25665	346.083	223	327.74	2834
367.659	25650	346.148	246	327.867	2317
367.793	25717	346.214	298	327.993	2841
367.927	25899	346.279	235	328.12	2837
368.061	25668	346.345	242	328.246	2873
368.195	25879	346.41	274	328.373	3204
368.329	25706	346.476	211	328.5	3292
368.463	25688	346.541	246	328.626	2533
368.597	25627	346.606	267	328.753	3333
368.73	25583	346.672	219	328.879	2992
368.864	25626	346.737	246	329.006	2800
368.998	25644	346.803	282	329.132	3027
369.132	25645	346.868	236	329.259	3223
369.266	25718	346.933	233	329.386	2883
369.4	25656	346.999	270	329.512	2757
369.534	25593	347.064	226	329.639	3211
369.668	25475	347.13	239	329.766	2916
369.802	25632	347.195	271	329.892	3114
369.936	25646	347.261	214	330.019	3050
370.07	25429	347.326	267	330.145	2871
370.203	25628	347.391	244	330.272	2991
370.337	25699	347.457	235	330.399	3223
370.471	25734	347.522	277	330.525	3092
370.605	25465	347.588	282	330.652	3022
370.739	25592	347.653	245	330.779	2916
370.873	25541	347.719	264	330.905	2895
371.007	25490	347.784	269	331.032	2919
371.141	25626	347.85	214	331.159	3363
371.275	25464	347.915	221	331.285	3215
371.409	25510	347.98	290	331.412	2518
371.543	25612	348.046	244	331.539	2656
371.677	25362	348.111	275	331.665	3139
371.811	25594	348.177	284	331.792	3092
371.945	25544	348.242	236	331.919	2970
372.079	25467	348.308	272	332.045	2747
372.213	25577	348.373	283	332.172	3191
372.347	25467	348.439	236	332.299	2882
372.481	25619	348.504	289	332.425	3325
372.615	25525	348.569	288	332.552	3134
372.749	25452	348.635	241	332.679	2572
372.883	25596	348.7	271	332.805	3188
373.017	25544	348.766	261	332.932	3122
373.151	25570	348.831	218	333.059	2410
373.285	25541	348.897	259	333.186	2768
373.419	25590	348.962	280	333.312	2594
373.553	25559	349.028	230	333.439	3125
373.687	25667	349.093	253	333.566	2969
373.821	25537	349.159	272	333.693	2418
373.955	25516	349.224	241	333.819	3095
374.089	25374	349.29	255	333.946	2655
374.223	25561	349.355	244	334.073	2926
374.357	25767	349.42	200	334.2	2629
374.491	25697	349.486	244	334.326	2770
374.625	25630	349.551	250	334.453	2541
374.759	25530	349.617	230	334.58	2866
374.893	25479	349.682	244	334.707	2472
375.027	25524	349.748	249	334.833	2749
375.161	25697	349.813	227	334.96	2816
375.296	25630	349.879	251	335.087	2680
375.43	25373	349.944	255	335.214	2763
375.564	25537	350.01	243	335.34	2849
375.698	25475	350.075	278	335.467	2582
375.832	25408	350.141	285	335.594	2871
375.966	25476	350.206	220	335.721	2908
376.1	25498	350.272	272	335.848	2738
376.234	25419	350.337	278	335.974	3159
376.368	25375	350.403	214	336.101	2627
376.502	25565	350.468	258	336.228	2551
376.637	25453	350.533	266	336.355	2507
376.771	25540	350.599	228	336.482	2715
376.905	25473	350.664	267	336.609	2704
377.039	25469	350.73	270	336.735	2447
377.173	25438	350.795	237	336.862	2731
377.307	25666	350.861	278	336.989	2768
377.441	25364	350.926	302	337.116	2980
377.575	25460	350.992	255	337.243	2787
377.71	25485	351.057	264	337.37	2657
377.844	25586	351.123	289	337.497	2535
377.978	25576	351.188	249	337.623	2342
378.112	25576	351.254	264	337.75	2542
378.246	25452	351.319	277	337.877	2741
378.38	25361	351.385	243	338.004	2586
378.515	25522	351.45	277	338.131	2682
378.649	25684	351.516	292	338.258	2626
378.783	25519	351.581	265	338.385	2872
378.917	25275	351.647	309	338.511	2547
379.051	25641	351.712	316	338.638	2965
379.185	25414	351.778	279	338.765	2793
379.32	25474	351.843	304	338.892	2754
379.454	25403	351.909	318	339.019	2492
379.588	25650	351.974	268	339.146	3042
379.722	25313	352.04	303	339.273	2908
379.856	25539	352.105	305	339.4	2840
379.991	25482	352.171	294	339.527	2684
380.125	25345	352.236	322	339.654	2614
380.259	25503	352.302	357	339.781	2591
380.393	25543	352.367	316	339.908	2807
380.528	25551	352.433	378	340.034	2672
380.662	25472	352.498	312	340.161	2730
380.796	25562	352.564	313	340.288	2758
380.93	25409	352.629	318	340.415	2560
381.065	25532	352.695	334	340.542	2512
381.199	25581	352.76	285	340.669	2740
381.333	25285	352.826	347	340.796	2790
381.467	25435	352.891	303	340.923	2561
381.602	25460	352.957	274	341.05	2898
381.736	25481	353.022	301	341.177	2535
381.87	25683	353.088	341	341.304	2514
382.004	25679	353.154	292	341.431	2916
382.139	25530	353.219	353	341.558	2456
382.273	25432	353.285	366	341.685	2831
382.407	25357	353.35	303	341.812	2886
382.542	25549	353.416	327	341.939	2479
382.676	25476	353.481	374	342.066	2605
382.81	25551	353.547	312	342.193	3165
382.944	25433	353.612	348	342.32	2520
383.079	25505	353.678	369	342.447	2624
383.213	25503	353.743	325	342.574	2697
383.347	25556	353.809	309	342.701	2930
383.482	25517	353.874	307	342.828	2524
383.616	25454	353.94	270	342.955	2676
383.75	25570	354.005	346	343.082	2832
383.885	25532	354.071	297	343.209	2710
384.019	25580	354.136	303	343.336	2930
384.153	25564	354.202	326	343.463	2716
384.288	25444	354.268	345	343.59	2966
384.422	25666	354.333	316	343.717	2825
384.556	25643	354.399	310	343.844	2723
384.691	25537	354.464	294	343.971	2577
384.825	25444	354.53	271	344.098	2815
384.959	25482	354.595	334	344.225	3225
385.094	25616	354.661	357	344.353	3093
385.228	25461	354.726	294	344.48	2784
385.362	25429	354.792	304	344.607	2833
385.497	25566	354.857	336	344.734	3368
385.631	25650	354.923	304	344.861	2789
385.766	25727	354.988	307	344.988	2720
385.9	25593	355.054	331	345.115	2565
386.034	25467	355.12	310	345.242	3057
386.169	25535	355.185	321	345.369	2463
386.303	25681	355.251	355	345.496	2990
386.438	25625	355.316	297	345.623	2826
386.572	25511	355.382	343	345.751	2701
386.706	25504	355.447	367	345.878	2760
386.841	25450	355.513	338	346.005	3010
386.975	25489	355.578	325	346.132	2822
387.11	25484	355.644	335	346.259	2917
387.244	25599	355.71	301	346.386	3195
387.379	25749	355.775	302	346.513	2805
387.513	25628	355.841	313	346.64	3289
387.647	25482	355.906	274	346.768	2657
387.782	25455	355.972	291	346.895	2837
387.916	25515	356.037	290	347.022	2397
388.051	25599	356.103	275	347.149	2822
388.185	25510	356.168	313	347.276	2623
388.32	25571	356.234	282	347.403	2228
388.454	25433	356.3	259	347.53	2533
388.589	25707	356.365	306	347.658	2636
388.723	25645	356.431	278	347.785	3037
388.858	25348	356.496	234	347.912	2790
388.992	25503	356.562	291	348.039	2846
389.126	25508	356.627	256	348.166	3198
389.261	25499	356.693	204	348.294	2785
389.395	25386	356.759	261	348.421	2843
389.53	25390	356.824	249	348.548	2651
389.664	25611	356.89	266	348.675	3241
389.799	25434	356.955	254	348.802	2645
389.933	25603	357.021	238	348.93	2462
390.068	25408	357.087	212	349.057	2644
390.202	25462	357.152	280	349.184	2941
390.337	25516	357.218	267	349.311	2832
390.471	25662	357.283	251	349.438	2945
390.606	25463	357.349	301	349.566	2775
390.741	25366	357.414	269	349.693	3355
390.875	25447	357.48	268	349.82	2879
391.01	25396	357.546	266	349.947	2562
391.144	25595	357.611	307	350.075	2877
391.279	25414	357.677	271	350.202	2675
391.413	25343	357.742	287	350.329	2869
391.548	25387	357.808	296	350.456	2551
391.682	25499	357.874	253	350.584	3094
391.817	25392	357.939	267	350.711	2518
391.951	25534	358.005	276	350.838	2299
392.086	25579	358.07	219	350.965	2926
392.221	25463	358.136	247	351.093	2963
392.355	25424	358.201	299	351.22	2795
392.49	25441	358.267	248	351.347	2878
392.624	25584	358.333	260	351.475	2842
392.759	25519	358.398	294	351.602	2657
392.894	25433	358.464	227	351.729	2847
393.028	25481	358.529	262	351.856	2740
393.163	25335	358.595	273	351.984	2941
393.297	25423	358.661	218	352.111	2825
393.432	25511	358.726	256	352.238	3018
393.567	25349	358.792	299	352.366	2855
393.701	25354	358.858	231	352.493	2510
393.836	25387	358.923	260	352.62	2652
393.97	25526	358.989	314	352.748	3080
394.105	25447	359.054	272	352.875	2890
394.24	25326	359.12	285	353.002	3028
394.374	25325	359.186	341	353.13	2391
394.509	25376	359.251	260	353.257	2483
394.644	25420	359.317	247	353.384	2606
394.778	25699	359.382	274	353.512	2754
394.913	25455	359.448	232	353.639	2665
395.048	25397	359.514	259	353.766	2592
395.182	25425	359.579	286	353.894	2743
395.317	25428	359.645	236	354.021	2554
395.452	25410	359.71	274	354.149	2557
395.586	25471	359.776	289	354.276	2733
395.721	25354	359.842	245	354.403	2742
395.856	25461	359.907	295	354.531	2708
395.99	25414	359.973	268	354.658	2404
396.125	25518	360.039	276	354.785	2994
396.26	25464	360.104	245	354.913	2698
396.394	25640	360.17	267	355.04	2629
396.529	25430	360.235	237	355.168	3277
396.664	25556	360.301	292	355.295	2777
396.798	25349	360.367	271	355.422	2689
396.933	25668	360.432	248	355.55	2839
397.068	25403	360.498	277	355.677	2659
397.203	25371	360.564	257	355.805	2646
397.337	25475	360.629	269	355.932	2492
397.472	25640	360.695	290	356.06	3002
397.607	25449	360.76	301	356.187	2454
397.741	25517	360.826	224	356.314	2620
397.876	25416	360.892	281	356.442	2732
398.011	25649	360.957	329	356.569	2986
398.146	25443	361.023	293	356.697	2591
398.28	25443	361.089	285	356.824	2795
398.415	25390	361.154	272	356.952	2732
398.55	25567	361.22	242	357.079	2585
398.685	25557	361.286	254	357.207	2497
398.819	25411	361.351	289	357.334	2640
398.954	25450	361.417	248	357.462	2649
399.089	25400	361.483	277	357.589	2695
399.224	25490	361.548	331	357.716	3224
399.359	25473	361.614	263	357.844	2967
399.493	25557	361.679	278	357.971	2981
399.628	25448	361.745	305	358.099	2649
399.763	25368	361.811	230	358.226	2820
399.898	25440	361.876	251	358.354	2629
400.032	25482	361.942	282	358.481	2285
400.167	25348	362.008	247	358.609	2681
400.302	25485	362.073	270	358.736	2774
400.437	25387	362.139	304	358.864	2868
400.572	25388	362.205	271	358.991	2997
400.707	25395	362.27	280	359.119	2773
400.841	25544	362.336	299	359.247	2741
400.976	25323	362.402	276	359.374	2772
401.111	25314	362.467	299	359.502	2791
401.246	25390	362.533	278	359.629	2378
401.381	25365	362.599	266	359.757	2388
401.516	25310	362.664	279	359.884	2552
401.65	25599	362.73	296	360.012	2758
401.785	25562	362.796	257	360.139	2741
401.92	25559	362.861	273	360.267	3161
402.055	25513	362.927	271	360.394	2747
402.19	25412	362.993	255	360.522	2916
402.325	25490	363.058	285	360.65	2738
402.46	25331	363.124	279	360.777	2438
402.594	25289	363.19	246	360.905	2503
402.729	25444	363.255	265	361.032	2311
402.864	25454	363.321	270	361.16	2360
402.999	25574	363.387	239	361.288	2728
403.134	25499	363.452	280	361.415	2672
403.269	25617	363.518	286	361.543	2772
403.404	25379	363.584	227	361.67	2921
403.539	25214	363.649	252	361.798	2650
403.674	25297	363.715	268	361.926	2608
403.808	25620	363.781	212	362.053	3048
403.943	25318	363.846	251	362.181	2922
404.078	25355	363.912	284	362.308	2695
404.213	25430	363.978	244	362.436	3109
404.348	25563	364.043	269	362.564	2915
404.483	25349	364.109	274	362.691	2712
404.618	25422	364.175	259	362.819	2601
404.753	25429	364.24	268	362.947	2698
404.888	25470	364.306	312	363.074	2710
405.023	25668	364.372	246	363.202	3001
405.158	25600	364.438	265	363.329	3139
405.293	25507	364.503	269	363.457	2921
405.428	25381	364.569	244	363.585	2796
405.563	25659	364.635	254	363.712	3011
405.698	25501	364.7	269	363.84	2689
405.833	25441	364.766	230	363.968	2843
405.968	25427	364.832	246	364.095	2670
406.103	25463	364.897	256	364.223	2626
406.237	25516	364.963	209	364.351	2875
406.372	25568	365.029	259	364.479	2627
406.507	25480	365.094	252	364.606	2523
406.642	25595	365.16	228	364.734	2793
406.777	25427	365.226	258	364.862	2697
406.912	25464	365.292	265	364.989	2797
407.047	25471	365.357	227	365.117	2638
407.182	25564	365.423	256	365.245	2835
407.317	25615	365.489	284	365.372	3015
407.452	25442	365.554	229	365.5	2987
407.588	25452	365.62	269	365.628	2665
407.723	25483	365.686	278	365.756	2987
407.858	25459	365.751	209	365.883	2747
407.993	25407	365.817	253	366.011	2654
408.128	25599	365.883	273	366.139	2570
408.263	25472	365.949	225	366.267	2425
408.398	25379	366.014	254	366.394	2290
408.533	25309	366.08	244	366.522	2957
408.668	25607	366.146	208	366.65	2480
408.803	25531	366.211	255	366.778	2846
408.938	25283	366.277	261	366.905	2992
409.073	25262	366.343	236	367.033	2611
409.208	25437	366.409	241	367.161	2637
409.343	25427	366.474	237	367.289	2645
409.478	25393	366.54	208	367.416	2561
409.613	25379	366.606	246	367.544	2385
409.748	25338	366.672	235	367.672	2611
409.883	25472	366.737	218	367.8	2717
410.019	25630	366.803	226	367.928	2641
410.154	25366	366.869	282	368.055	2396
410.289	25419	366.934	201	368.183	2790
410.424	25382	367	241	368.311	2710
410.559	25377	367.066	245	368.439	2946
410.694	25276	367.132	193	368.567	2979
410.829	25430	367.197	231	368.694	2951
410.964	25440	367.263	246	368.822	3201
411.099	25583	367.329	225	368.95	3003
411.235	25330	367.395	277	369.078	2555
411.37	25535	367.46	310	369.206	2472
411.505	25464	367.526	242	369.334	2571
411.64	25594	367.592	294	369.461	2376
411.775	25439	367.657	291	369.589	2879
411.91	25607	367.723	254	369.717	2815
412.045	25370	367.789	271	369.845	3008
412.181	25504	367.855	283	369.973	2598
412.316	25370	367.92	244	370.101	2692
412.451	25511	367.986	261	370.229	2716
412.586	25670	368.052	302	370.356	2853
412.721	25569	368.118	218	370.484	3242
412.856	25538	368.183	226	370.612	2984
412.992	25487	368.249	276	370.74	2901
413.127	25420	368.315	192	370.868	2567
413.262	25466	368.381	229	370.996	2589
413.397	25347	368.446	259	371.124	3024
413.532	25260	368.512	203	371.252	2892
413.667	25522	368.578	268	371.38	2787
413.803	25522	368.644	250	371.507	3118
413.938	25383	368.709	237	371.635	2774
414.073	25282	368.775	252	371.763	2377
414.208	25470	368.841	278	371.891	2856
414.343	25421	368.907	237	372.019	2609
414.479	25485	368.972	266	372.147	2856
414.614	25358	369.038	277	372.275	2660
414.749	25524	369.104	239	372.403	3155
414.884	25359	369.17	281	372.531	2816
415.02	25508	369.235	284	372.659	2927
415.155	25428	369.301	238	372.787	2781
415.29	25398	369.367	270	372.915	2620
415.425	25365	369.433	313	373.043	2389
415.561	25267	369.498	241	373.171	2897
415.696	25577	369.564	291	373.298	2532
415.831	25270	369.63	268	373.426	2952
415.966	25417	369.696	237	373.554	2831
416.102	25328	369.762	274	373.682	2884
416.237	25476	369.827	273	373.81	3005
416.372	25400	369.893	206	373.938	2566
416.507	25555	369.959	262	374.066	2631
416.643	25589	370.025	262	374.194	2796
416.778	25358	370.09	223	374.322	2820
416.913	25518	370.156	241	374.45	2560
417.049	25322	370.222	250	374.578	2847
417.184	25473	370.288	198	374.706	2951
417.319	25377	370.353	244	374.834	2876
417.455	25551	370.419	247	374.962	2719
417.59	25400	370.485	182	375.09	3153
417.725	25658	370.551	237	375.218	2916
417.86	25555	370.617	272	375.346	2711
417.996	25442	370.682	208	375.474	2635
418.131	25370	370.748	245	375.602	2833
418.266	25356	370.814	279	375.73	2973
418.402	25362	370.88	243	375.858	2665
418.537	25461	370.946	275	375.987	2688
418.672	25491	371.011	272	376.115	2616
418.808	25469	371.077	240	376.243	3022
418.943	25518	371.143	260	376.371	2617
419.079	25394	371.209	279	376.499	2758
419.214	25437	371.274	224	376.627	2516
419.349	25302	371.34	254	376.755	2495
419.485	25433	371.406	248	376.883	2816
419.62	25486	371.472	242	377.011	3060
419.755	25494	371.538	252	377.139	2803
419.891	25443	371.603	257	377.267	2618
420.026	25450	371.669	224	377.395	2821
420.162	25536	371.735	251	377.523	2946
420.297	25361	371.801	280	377.651	2680
420.432	25455	371.867	207	377.78	3004
420.568	25368	371.932	258	377.908	2860
420.703	25427	371.998	260	378.036	2809
420.838	25384	372.064	232	378.164	2792
420.974	25448	372.13	267	378.292	2824
421.109	25386	372.196	273	378.42	3031
421.245	25573	372.261	251	378.548	2736
421.38	25489	372.327	258	378.676	2869
421.516	25494	372.393	281	378.804	2774
421.651	25492	372.459	252	378.933	2556
421.786	25422	372.525	242	379.061	2615
421.922	25355	372.59	280	379.189	2635
422.057	25462	372.656	234	379.317	2968
422.193	25536	372.722	277	379.445	2778
422.328	25400	372.788	294	379.573	2733
422.464	25504	372.854	276	379.701	2661
422.599	25540	372.92	300	379.83	2956
422.735	25330	372.985	316	379.958	2769
422.87	25457	373.051	278	380.086	3004
423.005	25494	373.117	316	380.214	2977
423.141	25586	373.183	294	380.342	2882
423.276	25663	373.249	257	380.47	2410
423.412	25424	373.314	327	380.599	2860
423.547	25506	373.38	342	380.727	2568
423.683	25462	373.446	298	380.855	2899
423.818	25429	373.512	363	380.983	2899
423.954	25439	373.578	374	381.111	2551
424.089	25527	373.644	321	381.24	2802
424.225	25728	373.709	363	381.368	2846
424.36	25408	373.775	380	381.496	2839
424.496	25561	373.841	335	381.624	2886
424.631	25429	373.907	339	381.752	2386
424.767	25594	373.973	377	381.881	2658
424.902	25343	374.039	327	382.009	2927
425.038	25362	374.104	357	382.137	2550
425.174	25363	374.17	390	382.265	3083
425.309	25408	374.236	332	382.394	3110
425.445	25581	374.302	367	382.522	3077
425.58	25696	374.368	398	382.65	2824
425.716	25639	374.434	323	382.778	3024
425.851	25430	374.499	362	382.907	2655
425.987	25352	374.565	388	383.035	2916
426.122	25372	374.631	352	383.163	3021
426.258	25511	374.697	361	383.291	2789
426.393	25377	374.763	360	383.42	2506
426.529	25496	374.829	308	383.548	2934
426.665	25453	374.894	368	383.676	2733
426.8	25486	374.96	384	383.804	2379
426.936	25405	375.026	288	383.933	2849
427.071	25506	375.092	319	384.061	2524
427.207	25618	375.158	327	384.189	2846
427.343	25603	375.224	291	384.318	2141
427.478	25500	375.289	303	384.446	3085
427.614	25548	375.355	318	384.574	2638
427.749	25367	375.421	272	384.703	2740
427.885	25386	375.487	302	384.831	2723
428.021	25539	375.553	314	384.959	2549
428.156	25480	375.619	292	385.088	2324
428.292	25589	375.685	291	385.216	2841
428.427	25350	375.75	330	385.344	2401
428.563	25393	375.816	284	385.473	2690
428.699	25406	375.882	313	385.601	2962
428.834	25341	375.948	334	385.729	2887
428.97	25397	376.014	267	385.858	2888
429.106	25469	376.08	293	385.986	2705
429.241	25561	376.146	338	386.114	2913
429.377	25431	376.211	291	386.243	2702
429.513	25463	376.277	285	386.371	2421
429.648	25487	376.343	290	386.499	2897
429.784	25522	376.409	267	386.628	2449
429.92	25605	376.475	292	386.756	2605
430.055	25430	376.541	301	386.884	2397
430.191	25458	376.607	291	387.013	2902
430.327	25533	376.673	300	387.141	2611
430.462	25522	376.738	285	387.27	2628
430.598	25469	376.804	266	387.398	2869
430.734	25503	376.87	282	387.526	2557
430.869	25366	376.936	264	387.655	2271
431.005	25462	377.002	226	387.783	2672
431.141	25454	377.068	263	387.912	2738
431.276	25386	377.134	239	388.04	2725
431.412	25573	377.2	233	388.168	2640
431.548	25590	377.265	264	388.297	2569
431.684	25441	377.331	259	388.425	3413
431.819	25504	377.397	248	388.554	2682
431.955	25538	377.463	265	388.682	2392
432.091	25525	377.529	262	388.811	2745
432.227	25396	377.595	235	388.939	2583
432.362	25468	377.661	262	389.067	2801
432.498	25550	377.727	266	389.196	2999
432.634	25430	377.793	217	389.324	2504
432.769	25553	377.858	234	389.453	2797
432.905	25519	377.924	245	389.581	2651
433.041	25387	377.99	214	389.71	2872
433.177	25434	378.056	228	389.838	2947
433.313	25444	378.122	272	389.967	3139
433.448	25322	378.188	236	390.095	2548
433.584	25326	378.254	254	390.224	2621
433.72	25264	378.32	302	390.352	2345
433.856	25467	378.386	241	390.481	2764
433.991	25471	378.451	259	390.609	2337
434.127	25482	378.517	280	390.738	2773
434.263	25519	378.583	235	390.866	2499
434.399	25334	378.649	259	390.995	2775
434.535	25388	378.715	269	391.123	2815
434.67	25349	378.781	222	391.252	2914
434.806	25505	378.847	237	391.38	2121
434.942	25354	378.913	270	391.509	2436
435.078	25506	378.979	213	391.637	2599
435.214	25431	379.045	246	391.766	2942
435.349	25488	379.11	256	391.894	2903
435.485	25445	379.176	230	392.023	2644
435.621	25691	379.242	236	392.151	2666
435.757	25455	379.308	236	392.28	2735
435.893	25508	379.374	215	392.408	2746
436.029	25438	379.44	261	392.537	2293
436.165	25425	379.506	251	392.665	2645
436.3	25393	379.572	202	392.794	2511
436.436	25454	379.638	258	392.923	2611
436.572	25398	379.704	292	393.051	2545
436.708	25439	379.77	272	393.18	2727
436.844	25638	379.835	278	393.308	2426
436.98	25423	379.901	268	393.437	2678
437.116	25361	379.967	208	393.565	2702
437.251	25608	380.033	241	393.694	2567
437.387	25485	380.099	257	393.823	2961
437.523	25504	380.165	217	393.951	2653
437.659	25674	380.231	236	394.08	2798
437.795	25503	380.297	259	394.208	2384
437.931	25444	380.363	197	394.337	2468
438.067	25566	380.429	253	394.466	2845
438.203	25516	380.495	258	394.594	2839
438.339	25570	380.561	216	394.723	2827
438.475	25752	380.627	252	394.851	2625
438.61	25652	380.693	249	394.98	2995
438.746	25590	380.758	242	395.109	2876
438.882	25553	380.824	273	395.237	2982
439.018	25712	380.89	277	395.366	2679
439.154	25641	380.956	210	395.495	2970
439.29	25609	381.022	239	395.623	2593
439.426	25662	381.088	263	395.752	2811
439.562	25726	381.154	227	395.88	2623
439.698	25745	381.22	228	396.009	2963
439.834	25791	381.286	223	396.138	3022
439.97	25670	381.352	216	396.266	3044
440.106	25593	381.418	212	396.395	2717
440.242	25651	381.484	226	396.524	2607
440.378	25741	381.55	219	396.652	2443
440.514	25646	381.616	245	396.781	2829
440.65	25548	381.682	228	396.91	2738
440.786	25697	381.748	224	397.038	2392
440.922	25597	381.813	231	397.167	2664
441.058	25486	381.879	217	397.296	2551
441.194	25359	381.945	194	397.425	2436
441.33	25485	382.011	216	397.553	2815
441.466	25445	382.077	248	397.682	2586
441.602	25603	382.143	200	397.811	2559
441.738	25507	382.209	248	397.939	3111
441.874	25457	382.275	252	398.068	2408
442.01	25604	382.341	224	398.197	2560
442.146	25471	382.407	230	398.326	3149
442.282	25459	382.473	246	398.454	3320
442.418	25583	382.539	239	398.583	2642
442.554	25429	382.605	230	398.712	2956
442.69	25598	382.671	257	398.841	3183
442.826	25568	382.737	233	398.969	2602
442.962	25668	382.803	232	399.098	2717
443.098	25607	382.869	221	399.227	2664
443.234	25640	382.935	226	399.356	3016
443.37	25478	383.001	218	399.484	3118
443.506	25519	383.067	231	399.613	2897
443.642	25535	383.133	211	399.742	2388
443.778	25350	383.199	246	399.871	2657
443.914	25427	383.265	256	399.999	2787
444.05	25484	383.331	222	400.128	3237
444.187	25391	383.396	255	400.257	2776
444.323	25566	383.462	262	400.386	2407
444.459	25496	383.528	198	400.514	2531
444.595	25464	383.594	218	400.643	2583
444.731	25582	383.66	240	400.772	2704
444.867	25549	383.726	226	400.901	2862
445.003	25554	383.792	241	401.03	2891
445.139	25529	383.858	250	401.159	2748
445.275	25475	383.924	194	401.287	2656
445.411	25369	383.99	211	401.416	3039
445.548	25325	384.056	276	401.545	2897
445.684	25594	384.122	216	401.674	2907
445.82	25499	384.188	228	401.803	3093
445.956	25375	384.254	232	401.931	2427
446.092	25574	384.32	211	402.06	2836
446.228	25511	384.386	232	402.189	2257
446.364	25466	384.452	237	402.318	2767
446.501	25563	384.518	200	402.447	2842
446.637	25312	384.584	219	402.576	2863
446.773	25569	384.65	247	402.705	2418
446.909	25440	384.716	203	402.833	2533
447.045	25316	384.782	223	402.962	2289
447.181	25317	384.848	250	403.091	2748
447.317	25350	384.914	194	403.22	2820
447.454	25411	384.98	212	403.349	2555
447.59	25320	385.046	229	403.478	2872
447.726	25394	385.112	215	403.607	2700
447.862	25510	385.178	236	403.736	2896
447.998	25423	385.244	226	403.864	2532
448.135	25440	385.31	195	403.993	2913
448.271	25439	385.376	239	404.122	2649
448.407	25397	385.442	218	404.251	2883
448.543	25484	385.508	199	404.38	2493
448.679	25397	385.574	263	404.509	2667
448.816	25440	385.64	262	404.638	3129
448.952	25320	385.706	222	404.767	2672
449.088	25345	385.772	255	404.896	2728
449.224	25501	385.838	259	405.025	2467
449.361	25444	385.904	211	405.154	2514
449.497	25407	385.97	244	405.283	2301
449.633	25666	386.036	229	405.411	2476
449.769	25397	386.102	216	405.54	2885
449.905	25403	386.168	220	405.669	2624
450.042	25403	386.234	256	405.798	2689
450.178	25581	386.3	198	405.927	2561
450.314	25473	386.366	241	406.056	2452
450.451	25571	386.432	247	406.185	2662
450.587	25535	386.498	209	406.314	3077
450.723	25515	386.564	228	406.443	2698
450.859	25443	386.63	246	406.572	2989
450.996	25394	386.696	203	406.701	2358
451.132	25518	386.762	214	406.83	2570
451.268	25513	386.828	228	406.959	2649
451.404	25581	386.894	205	407.088	2719
451.541	25478	386.96	234	407.217	2468
451.677	25604	387.026	240	407.346	2631
451.813	25564	387.092	219	407.475	2366
451.95	25558	387.158	218	407.604	2492
452.086	25612	387.224	250	407.733	2600
452.222	25648	387.29	208	407.862	3221
452.359	25577	387.356	279	407.991	2404
452.495	25631	387.422	253	408.12	2407
452.631	25513	387.489	196	408.249	2707
452.768	25485	387.555	226	408.378	2562
452.904	25686	387.621	253	408.507	3152
453.04	25540	387.687	228	408.636	2687
453.177	25837	387.753	248	408.765	2461
453.313	25442	387.819	277	408.894	3129
453.449	25515	387.885	224	409.023	2573
453.586	25620	387.951	234	409.152	2655
453.722	25462	388.017	259	409.282	2591
453.858	25671	388.083	232	409.411	2434
453.995	25776	388.149	245	409.54	2839
454.131	25716	388.215	250	409.669	2578
454.267	25626	388.281	221	409.798	2633
454.404	25669	388.347	251	409.927	2501
454.54	25874	388.413	248	410.056	2315
454.677	25654	388.479	198	410.185	2535
454.813	25904	388.545	218	410.314	2539
454.949	25658	388.611	217	410.443	3017
455.086	25638	388.677	202	410.572	2301
455.222	25683	388.743	233	410.701	2837
455.359	25661	388.809	235	410.831	2356
455.495	25591	388.875	181	410.96	2599
455.631	25606	388.941	252	411.089	2625
455.768	25536	389.008	242	411.218	2614
455.904	25658	389.074	205	411.347	2616
456.041	25802	389.14	245	411.476	2444
456.177	25599	389.206	277	411.605	2929
456.313	25795	389.272	242	411.734	2996
456.45	25714	389.338	256	411.864	2526
456.586	25657	389.404	249	411.993	2367
456.723	25503	389.47	219	412.122	2816
456.859	25644	389.536	232	412.251	2697
456.996	25591	389.602	250	412.38	2481
457.132	25764	389.668	216	412.509	2559
457.269	25540	389.734	280	412.638	2666
457.405	25633	389.8	314	412.768	2381
457.542	25703	389.866	269	412.897	2725
457.678	25496	389.932	278	413.026	2826
457.814	25437	389.998	333	413.155	2646
457.951	25545	390.064	267	413.284	2597
458.087	25602	390.131	272	413.414	2558
458.224	25442	390.197	277	413.543	2657
458.36	25553	390.263	205	413.672	2857
458.497	25767	390.329	246	413.801	2565
458.633	25759	390.395	260	413.93	2639
458.77	25586	390.461	219	414.059	2240
458.906	25540	390.527	239	414.189	2929
459.043	25632	390.593	254	414.318	2667
459.179	25431	390.659	217	414.447	3138
459.316	25441	390.725	197	414.576	2867
459.452	25353	390.791	243	414.706	2900
459.589	25558	390.857	218	414.835	3089
459.726	25443	390.923	221	414.964	2722
459.862	25615	390.99	236	415.093	3006
459.999	25422	391.056	240	415.223	3105
460.135	25570	391.122	201	415.352	2794
460.272	25454	391.188	265	415.481	2938
460.408	25441	391.254	227	415.61	3019
460.545	25513	391.32	235	415.74	2630
460.681	25558	391.386	224	415.869	3032
460.818	25562	391.452	204	415.998	2958
460.954	25455	391.518	219	416.127	2662
461.091	25536	391.584	241	416.257	3184
461.228	25528	391.65	219	416.386	2891
461.364	25509	391.717	241	416.515	2895
461.501	25572	391.783	227	416.644	3015
461.637	25531	391.849	214	416.774	3073
461.774	25406	391.915	239	416.903	2478
461.911	25440	391.981	246	417.032	2387
462.047	25378	392.047	187	417.162	2928
462.184	25401	392.113	228	417.291	3130
462.32	25490	392.179	227	417.42	2316
462.457	25435	392.245	197	417.549	2798
462.594	25464	392.311	198	417.679	2588
462.73	25302	392.378	229	417.808	2639
462.867	25524	392.444	199	417.937	2752
463.003	25509	392.51	197	418.067	3305
463.14	25392	392.576	237	418.196	2829
463.277	25316	392.642	211	418.325	2478
463.413	25400	392.708	239	418.455	3086
463.55	25406	392.774	283	418.584	2715
463.687	25450	392.84	200	418.713	2657
463.823	25486	392.906	256	418.843	2914
463.96	25567	392.972	251	418.972	2996
464.097	25479	393.039	200	419.102	2837
464.233	25418	393.105	256	419.231	2744
464.37	25466	393.171	258	419.36	2578
464.506	25651	393.237	228	419.49	2482
464.643	25452	393.303	274	419.619	3228
464.78	25668	393.369	265	419.748	2702
464.917	25490	393.435	242	419.878	2552
465.053	25537	393.501	253	420.007	2598
465.19	25442	393.568	224	420.137	2436
465.327	25366	393.634	213	420.266	2455
465.463	25499	393.7	226	420.395	2103
465.6	25408	393.766	290	420.525	2593
465.737	25588	393.832	232	420.654	2427
465.873	25393	393.898	237	420.784	2430
466.01	25691	393.964	281	420.913	2390
466.147	25465	394.03	237	421.042	2599
466.284	25429	394.097	275	421.172	2060
466.42	25385	394.163	316	421.301	2592
466.557	25465	394.229	237	421.431	2748
466.694	25410	394.295	241	421.56	3176
466.83	25316	394.361	256	421.689	2517
466.967	25321	394.427	248	421.819	2577
467.104	25518	394.493	259	421.948	2757
467.241	25748	394.559	263	422.078	2244
467.377	25653	394.626	222	422.207	2657
467.514	25456	394.692	216	422.337	2500
467.651	25614	394.758	249	422.466	2542
467.788	25508	394.824	219	422.596	2936
467.924	25434	394.89	223	422.725	2539
468.061	25531	394.956	227	422.855	2729
468.198	25434	395.022	202	422.984	2592
468.335	25625	395.089	243	423.114	1870
468.472	25603	395.155	250	423.243	2583
468.608	25495	395.221	213	423.373	2703
468.745	25539	395.287	277	423.502	2500
468.882	25610	395.353	248	423.632	2640
469.019	25358	395.419	232	423.761	2576
469.155	25558	395.485	241	423.891	2637
469.292	25417	395.552	267	424.02	2492
469.429	25587	395.618	241	424.15	2584
469.566	25568	395.684	245	424.279	2703
469.703	25625	395.75	226	424.409	2678
469.84	25503	395.816	198	424.538	2500
469.976	25481	395.882	262	424.668	2185
470.113	25516	395.949	289	424.797	2519
470.25	25637	396.015	218	424.927	2851
470.387	25628	396.081	241	425.056	2396
470.524	25604	396.147	237	425.186	2813
470.661	25528	396.213	188	425.315	2397
470.797	25605	396.279	253	425.445	2665
470.934	25813	396.346	252	425.574	2189
471.071	25750	396.412	216	425.704	2838
471.208	25682	396.478	247	425.834	2508
471.345	25590	396.544	271	425.963	2727
471.482	25883	396.61	248	426.093	2407
471.619	25595	396.676	264	426.222	2336
471.755	25580	396.742	258	426.352	2314
471.892	25484	396.809	231	426.481	2743
472.029	25639	396.875	235	426.611	2445
472.166	25723	396.941	271	426.741	2937
472.303	25585	397.007	225	426.87	2538
472.44	25694	397.073	264	427	2494
472.577	25528	397.14	234	427.129	2355
472.714	25735	397.206	205	427.259	2307
472.851	25738	397.272	217	427.389	2817
472.987	25625	397.338	249	427.518	2411
473.124	25575	397.404	190	427.648	2324
473.261	25550	397.47	236	427.777	2490
473.398	25487	397.537	243	427.907	2522
473.535	25865	397.603	188	428.037	2316
473.672	25600	397.669	216	428.166	2237
473.809	25672	397.735	248	428.296	2319
473.946	25524	397.801	211	428.426	2622
474.083	25550	397.867	216	428.555	2531
474.22	25546	397.934	223	428.685	2704
474.357	25572	398	217	428.815	2490
474.494	25665	398.066	201	428.944	2530
474.631	25534	398.132	230	429.074	2705
474.768	25639	398.198	192	429.203	2223
474.905	25528	398.265	202	429.333	2328
475.042	25544	398.331	241	429.463	2217
475.179	25511	398.397	189	429.593	2808
475.316	25456	398.463	214	429.722	2892
475.453	25417	398.529	265	429.852	2398
475.59	25473	398.596	191	429.982	2712
475.727	25474	398.662	218	430.111	3062
475.864	25623	398.728	246	430.241	2613
476	25618	398.794	187	430.371	3003
476.137	25461	398.86	264	430.5	3021
476.275	25297	398.927	288	430.63	2435
476.412	25494	398.993	249	430.76	2431
476.549	25467	399.059	245	430.889	2352
476.686	25496	399.125	279	431.019	2653
476.823	25502	399.191	222	431.149	2487
476.96	25719	399.258	229	431.279	2451
477.097	25575	399.324	230	431.408	2310
477.234	25385	399.39	183	431.538	2481
477.371	25394	399.456	211	431.668	2576
477.508	25477	399.522	248	431.798	2359
477.645	25529	399.589	177	431.927	2723
477.782	25463	399.655	218	432.057	2373
477.919	25438	399.721	208	432.187	2503
478.056	25425	399.787	153	432.317	2856
478.193	25534	399.853	221	432.446	2388
478.33	25544	399.92	245	432.576	2189
478.467	25302	399.986	182	432.706	2631
478.604	25419	400.052	214	432.836	2767
478.741	25366	400.118	220	432.965	2609
478.878	25382	400.185	203	433.095	2295
479.015	25338	400.251	226	433.225	2128
479.153	25565	400.317	247	433.355	2241
479.29	25408	400.383	236	433.485	2958
479.427	25398	400.449	233	433.614	2050
479.564	25462	400.516	237	433.744	2570
479.701	25501	400.582	216	433.874	2498
479.838	25356	400.648	200	434.004	2589
479.975	25519	400.714	217	434.134	2497
480.112	25448	400.781	183	434.263	2551
480.249	25387	400.847	232	434.393	2158
480.386	25495	400.913	210	434.523	2596
480.524	25458	400.979	175	434.653	2679
480.661	25471	401.045	215	434.783	3154
480.798	25392	401.112	215	434.913	2576
480.935	25430	401.178	158	435.042	2294
481.072	25480	401.244	192	435.172	2268
481.209	25414	401.31	203	435.302	2169
481.346	25381	401.377	176	435.432	2126
481.484	25390	401.443	194	435.562	2485
481.621	25408	401.509	181	435.692	2424
481.758	25626	401.575	167	435.822	2472
481.895	25567	401.642	218	435.951	2658
482.032	25605	401.708	206	436.081	3158
482.169	25433	401.774	154	436.211	2649
482.307	25458	401.84	213	436.341	2309
482.444	25683	401.907	223	436.471	2239
482.581	25749	401.973	185	436.601	2292
482.718	25409	402.039	238	436.731	2716
482.855	25580	402.105	245	436.861	2451
482.993	25717	402.172	211	436.991	2257
483.13	25494	402.238	239	437.12	2748
483.267	25592	402.304	237	437.25	2383
483.404	25528	402.37	184	437.38	2605
483.541	25469	402.437	210	437.51	2606
483.679	25591	402.503	238	437.64	2298
483.816	25631	402.569	210	437.77	2713
483.953	25487	402.635	209	437.9	2142
484.09	25589	402.702	215	438.03	2980
484.227	25471	402.768	212	438.16	2515
484.365	25503	402.834	196	438.29	2849
484.502	25427	402.9	220	438.42	2336
484.639	25366	402.967	193	438.55	2745
484.776	25432	403.033	220	438.68	2596
484.914	25535	403.099	238	438.81	2504
485.051	25415	403.165	206	438.939	2576
485.188	25461	403.232	216	439.069	2486
485.325	25423	403.298	213	439.199	2941
485.463	25288	403.364	185	439.329	2355
485.6	25447	403.43	217	439.459	2379
485.737	25565	403.497	228	439.589	2788
485.875	25498	403.563	226	439.719	2514
486.012	25652	403.629	223	439.849	2694
486.149	25590	403.696	229	439.979	2423
486.286	25516	403.762	194	440.109	2514
486.424	25473	403.828	243	440.239	2702
486.561	25467	403.894	229	440.369	2310
486.698	25491	403.961	182	440.499	2616
486.836	25536	404.027	237	440.629	2333
486.973	25457	404.093	228	440.759	2269
487.11	25307	404.159	217	440.889	2518
487.248	25571	404.226	231	441.019	2305
487.385	25298	404.292	241	441.149	2587
487.522	25559	404.358	217	441.279	2775
487.66	25516	404.425	227	441.409	2899
487.797	25482	404.491	242	441.539	2492
487.934	25376	404.557	202	441.67	2520
488.072	25414	404.623	211	441.8	2612
488.209	25331	404.69	220	441.93	2219
488.346	25470	404.756	229	442.06	2638
488.484	25351	404.822	193	442.19	2368
488.621	25343	404.889	196	442.32	2846
488.758	25533	404.955	184	442.45	2566
488.896	25433	405.021	198	442.58	2621
489.033	25451	405.087	216	442.71	2332
489.17	25564	405.154	195	442.84	2219
489.308	25432	405.22	230	442.97	2714
489.445	25339	405.286	198	443.1	2406
489.583	25499	405.353	182	443.23	2578
489.72	25445	405.419	198	443.36	2662
489.857	25573	405.485	206	443.491	2486
489.995	25484	405.552	195	443.621	2754
490.132	25507	405.618	217	443.751	2640
490.27	25579	405.684	222	443.881	2053
490.407	25500	405.75	182	444.011	2514
490.544	25564	405.817	223	444.141	2276
490.682	25565	405.883	248	444.271	2445
490.819	25399	405.949	214	444.401	2437
490.957	25556	406.016	233	444.531	2721
491.094	25451	406.082	271	444.662	2387
491.232	25433	406.148	212	444.792	2500
491.369	25566	406.215	234	444.922	2641
491.506	25383	406.281	271	445.052	2554
491.644	25458	406.347	203	445.182	2587
491.781	25464	406.413	227	445.312	2402
491.919	25547	406.48	273	445.442	2819
492.056	25502	406.546	209	445.573	2680
492.194	25384	406.612	243	445.703	2769
492.331	25461	406.679	301	445.833	2922
492.469	25469	406.745	230	445.963	2632
492.606	25377	406.811	292	446.093	2726
492.744	25429	406.878	297	446.223	2672
492.881	25484	406.944	251	446.354	2281
493.019	25459	407.01	278	446.484	2531
493.156	25218	407.077	297	446.614	2791
493.294	25396	407.143	219	446.744	2696
493.431	25367	407.209	259	446.874	2621
493.569	25301	407.276	280	447.005	2583
493.706	25344	407.342	249	447.135	2527
493.844	25651	407.408	257	447.265	2328
493.981	25353	407.475	293	447.395	2250
494.119	25479	407.541	239	447.525	2094
494.256	25267	407.607	244	447.656	2555
494.394	25533	407.674	262	447.786	2889
494.531	25332	407.74	230	447.916	2610
494.669	25508	407.806	236	448.046	2335
494.806	25395	407.873	230	448.177	2161
494.944	25407	407.939	243	448.307	2476
495.081	25486	408.005	242	448.437	2670
495.219	25527	408.072	274	448.567	2332
495.356	25403	408.138	250	448.698	2446
495.494	25443	408.204	250	448.828	3010
495.631	25552	408.271	288	448.958	2513
495.769	25474	408.337	243	449.088	2637
495.907	25476	408.403	282	449.219	2690
496.044	25475	408.47	296	449.349	2465
496.182	25393	408.536	231	449.479	2491
496.319	25440	408.602	277	449.609	2849
496.457	25471	408.669	310	449.74	2582
496.594	25341	408.735	250	449.87	2699
496.732	25560	408.801	288	450	2493
496.87	25431	408.868	273	450.131	2739
497.007	25538	408.934	232	450.261	2753
497.145	25341	409	266	450.391	2602
497.282	25473	409.067	273	450.522	2503
497.42	25483	409.133	229	450.652	2647
497.558	25492	409.199	278	450.782	2721
497.695	25563	409.266	291	450.912	2254
497.833	25456	409.332	219	451.043	2747
497.971	25444	409.398	266	451.173	2747
498.108	25459	409.465	245	451.303	2286
498.246	25591	409.531	225	451.434	2396
498.383	25468	409.598	251	451.564	2738
498.521	25421	409.664	249	451.694	2499
498.659	25474	409.73	225	451.825	2752
498.796	25410	409.797	259	451.955	2349
498.934	25491	409.863	248	452.086	2405
499.072	25391	409.929	229	452.216	2741
499.209	25367	409.996	250	452.346	2678
499.347	25365	410.062	244	452.477	2493
499.485	25567	410.128	241	452.607	2713
499.622	25441	410.195	264	452.737	2712
499.76	25533	410.261	276	452.868	2606
499.898	25338	410.328	217	452.998	2468
500.035	25446	410.394	252	453.129	2225
500.173	25394	410.46	266	453.259	2414
500.311	25451	410.527	206	453.389	2424
500.449	25486	410.593	239	453.52	2351
500.586	25465	410.659	254	453.65	2794
500.724	25344	410.726	212	453.78	2699
500.862	25424	410.792	229	453.911	2316
500.999	25382	410.859	242	454.041	2911
501.137	25430	410.925	202	454.172	3116
501.275	25500	410.991	223	454.302	2578
501.412	25300	411.058	247	454.433	2492
501.55	25459	411.124	202	454.563	2558
501.688	25321	411.19	256	454.693	2423
501.826	25224	411.257	251	454.824	2295
501.963	25413	411.323	206	454.954	2381
502.101	25365	411.39	250	455.085	2570
502.239	25360	411.456	272	455.215	3014
502.377	25374	411.522	221	455.346	2649
502.514	25424	411.589	239	455.476	2913
502.652	25486	411.655	246	455.607	2372
502.79	25649	411.722	197	455.737	2614
502.928	25394	411.788	237	455.868	2530
503.065	25311	411.854	241	455.998	2442
503.203	25430	411.921	204	456.128	2766
503.341	25438	411.987	227	456.259	2684
503.479	25491	412.053	235	456.389	2397
503.617	25532	412.12	178	456.52	2600
503.754	25374	412.186	206	456.65	2302
503.892	25353	412.253	215	456.781	2635
504.03	25495	412.319	180	456.911	2490
504.168	25457	412.385	238	457.042	2588
504.306	25463	412.452	252	457.172	2672
504.443	25488	412.518	222	457.303	3096
504.581	25530	412.585	249	457.433	2490
504.719	25456	412.651	247	457.564	2474
504.857	25381	412.717	216	457.695	2665
504.995	25435	412.784	221	457.825	2362
505.133	25447	412.85	250	457.956	2312
505.27	25554	412.917	211	458.086	2586
505.408	25509	412.983	225	458.217	2737
505.546	25480	413.049	242	458.347	2656
505.684	25486	413.116	212	458.478	2924
505.822	25388	413.182	245	458.608	2841
505.96	25599	413.249	241	458.739	2653
506.097	25374	413.315	214	458.869	2903
506.235	25352	413.382	230	459	2789
506.373	25386	413.448	269	459.131	2613
506.511	25347	413.514	210	459.261	2440
506.649	25327	413.581	238	459.392	3101
506.787	25419	413.647	239	459.522	2795
506.925	25419	413.714	205	459.653	2465
507.063	25369	413.78	227	459.783	3163
507.2	25470	413.846	243	459.914	2635
507.338	25655	413.913	230	460.045	2643
507.476	25376	413.979	230	460.175	2741
507.614	25367	414.046	273	460.306	2684
507.752	25623	414.112	228	460.436	3119
507.89	25413	414.179	227	460.567	2548
508.028	25533	414.245	245	460.698	3039
508.166	25505	414.311	221	460.828	2507
508.304	25442	414.378	223	460.959	2608
508.442	25402	414.444	215	461.09	2570
508.58	25566	414.511	198	461.22	2525
508.717	25606	414.577	237	461.351	2424
508.855	25396	414.644	218	461.481	2512
508.993	25517	414.71	197	461.612	2776
509.131	25438	414.776	229	461.743	2971
509.269	25442	414.843	231	461.873	2683
509.407	25429	414.909	211	462.004	2668
509.545	25490	414.976	248	462.135	2438
509.683	25766	415.042	269	462.265	2879
509.821	25443	415.109	207	462.396	2533
509.959	25501	415.175	243	462.527	2769
510.097	25493	415.242	264	462.657	2478
510.235	25497	415.308	223	462.788	2491
510.373	25422	415.374	226	462.919	2836
510.511	25468	415.441	261	463.049	2797
510.649	25437	415.507	234	463.18	2651
510.787	25513	415.574	226	463.311	2605
510.925	25427	415.64	264	463.441	2566
511.063	25400	415.707	226	463.572	2576
511.201	25418	415.773	200	463.703	3247
511.339	25365	415.84	230	463.834	2628
511.477	25517	415.906	212	463.964	2520
511.615	25550	415.972	199	464.095	2850
511.753	25305	416.039	254	464.226	3012
511.891	25385	416.105	192	464.356	2894
512.029	25364	416.172	205	464.487	3130
512.167	25498	416.238	216	464.618	2325
512.305	25449	416.305	195	464.749	2895
512.443	25648	416.371	222	464.879	2785
512.581	25435	416.438	210	465.01	2753
512.719	25566	416.504	188	465.141	3288
512.857	25538	416.571	219	465.272	2865
512.995	25424	416.637	230	465.402	2891
513.133	25282	416.703	198	465.533	2944
513.271	25602	416.77	189	465.664	2436
513.41	25420	416.836	190	465.795	2460
513.548	25425	416.903	168	465.925	2905
513.686	25468	416.969	203	466.056	2391
513.824	25555	417.036	196	466.187	2654
513.962	25265	417.102	188	466.318	2721
514.1	25358	417.169	189	466.449	3152
514.238	25415	417.235	194	466.579	2841
514.376	25487	417.302	150	466.71	2494
514.514	25500	417.368	169	466.841	2818
514.652	25320	417.435	206	466.972	2425
514.79	25460	417.501	184	467.103	2726
514.928	25359	417.568	186	467.233	2714
515.067	25390	417.634	194	467.364	2690
515.205	25512	417.701	191	467.495	2966
515.343	25398	417.767	197	467.626	2678
515.481	25321	417.833	214	467.757	2409
515.619	25293	417.9	206	467.888	2849
515.757	25395	417.966	211	468.018	2604
515.895	25380	418.033	200	468.149	2425
516.034	25515	418.099	187	468.28	2513
516.172	25343	418.166	195	468.411	2286
516.31	25414	418.232	254	468.542	2654
516.448	25289	418.299	177	468.673	2507
516.586	25560	418.365	197	468.803	2691
516.724	25372	418.432	256	468.934	3030
516.862	25330	418.498	201	469.065	2361
517.001	25374	418.565	229	469.196	2464
517.139	25310	418.631	254	469.327	2642
517.277	25407	418.698	211	469.458	2489
517.415	25502	418.764	218	469.589	2886
517.553	25334	418.831	253	469.72	2956
517.691	25380	418.897	190	469.85	2874
517.83	25454	418.964	217	469.981	2169
517.968	25367	419.03	252	470.112	2369
518.106	25372	419.097	203	470.243	2714
518.244	25502	419.163	251	470.374	2630
518.382	25384	419.23	270	470.505	2636
518.521	25494	419.296	192	470.636	2326
518.659	25446	419.363	225	470.767	2463
518.797	25456	419.429	250	470.898	2943
518.935	25337	419.496	213	471.029	2544
519.074	25486	419.562	239	471.16	2831
519.212	25406	419.629	239	471.29	2860
519.35	25339	419.695	177	471.421	2643
519.488	25677	419.762	192	471.552	2573
519.627	25495	419.828	216	471.683	2841
519.765	25296	419.895	170	471.814	2663
519.903	25516	419.961	191	471.945	2421
520.041	25380	420.028	199	472.076	2274
520.18	25483	420.094	184	472.207	2883
520.318	25467	420.161	191	472.338	2438
520.456	25338	420.227	191	472.469	2532
520.594	25405	420.294	178	472.6	2644
520.733	25430	420.36	188	472.731	2732
520.871	25508	420.427	196	472.862	2727
521.009	25538	420.493	194	472.993	2422
521.147	25253	420.56	207	473.124	2995
521.286	25477	420.626	228	473.255	2897
521.424	25454	420.693	221	473.386	2674
521.562	25380	420.76	206	473.517	2886
521.701	25433	420.826	236	473.648	2676
521.839	25448	420.893	246	473.779	2961
521.977	25368	420.959	247	473.91	2951
522.116	25511	421.026	277	474.041	2524
522.254	25533	421.092	244	474.172	2773
522.392	25578	421.159	261	474.303	2549
522.531	25482	421.225	237	474.434	2252
522.669	25421	421.292	223	474.565	2950
522.807	25435	421.358	227	474.696	2640
522.946	25557	421.425	265	474.827	2949
523.084	25442	421.491	222	474.958	2242
523.222	25568	421.558	253	475.089	2479
523.361	25480	421.624	268	475.22	2971
523.499	25714	421.691	234	475.351	2131
523.637	25537	421.757	243	475.482	2310
523.776	25505	421.824	254	475.613	2428
523.914	25590	421.891	243	475.745	2635
524.052	25574	421.957	251	475.876	2898
524.191	25537	422.024	271	476.007	2365
524.329	25523	422.09	211	476.138	2680
524.468	25653	422.157	256	476.269	2972
524.606	25609	422.223	275	476.4	2747
524.744	25657	422.29	228	476.531	2598
524.883	25685	422.356	272	476.662	2539
525.021	25567	422.423	299	476.793	2636
525.159	25533	422.489	268	476.924	2633
525.298	25677	422.556	271	477.055	2902
525.436	25643	422.623	256	477.187	2880
525.575	25610	422.689	234	477.318	3008
525.713	25580	422.756	256	477.449	2622
525.852	25750	422.822	270	477.58	2653
525.99	25642	422.889	214	477.711	2909
526.128	25733	422.955	265	477.842	2832
526.267	25776	423.022	298	477.973	2115
526.405	25733	423.088	243	478.104	2551
526.544	25576	423.155	278	478.236	2417
526.682	25509	423.222	317	478.367	2718
526.821	25582	423.288	259	478.498	2981
526.959	25536	423.355	300	478.629	2921
527.097	25613	423.421	330	478.76	2511
527.236	25745	423.488	330	478.891	2612
527.374	25443	423.554	318	479.022	2583
527.513	25464	423.621	332	479.154	2490
527.651	25683	423.687	293	479.285	2594
527.79	25619	423.754	325	479.416	2512
527.928	25628	423.821	327	479.547	2387
528.067	25469	423.887	301	479.678	2772
528.205	25582	423.954	307	479.81	2729
528.344	25476	424.02	308	479.941	2230
528.482	25438	424.087	286	480.072	2874
528.621	25440	424.153	316	480.203	2684
528.759	25507	424.22	320	480.334	2551
528.898	25438	424.287	260	480.466	3267
529.036	25527	424.353	314	480.597	2795
529.175	25466	424.42	314	480.728	2747
529.313	25443	424.486	296	480.859	3314
529.452	25580	424.553	316	480.99	2503
529.59	25616	424.619	306	481.122	2552
529.729	25486	424.686	292	481.253	2526
529.867	25493	424.753	289	481.384	2587
530.006	25414	424.819	320	481.515	2584
530.144	25343	424.886	261	481.647	2946
530.283	25504	424.952	297	481.778	2478
530.422	25577	425.019	299	481.909	2636
530.56	25477	425.086	256	482.04	2974
530.699	25437	425.152	324	482.172	2357
530.837	25478	425.219	299	482.303	2871
530.976	25389	425.285	279	482.434	2558
531.114	25466	425.352	304	482.565	2389
531.253	25517	425.418	286	482.697	2465
531.392	25543	425.485	266	482.828	3247
531.53	25457	425.552	294	482.959	2634
531.669	25447	425.618	292	483.091	2333
531.807	25503	425.685	255	483.222	2694
531.946	25531	425.751	305	483.353	2498
532.084	25440	425.818	314	483.484	2438
532.223	25386	425.885	272	483.616	3167
532.362	25384	425.951	288	483.747	2653
532.5	25563	426.018	304	483.878	2498
532.639	25523	426.084	277	484.01	2772
532.778	25472	426.151	251	484.141	2495
532.916	25261	426.218	282	484.272	3043
533.055	25387	426.284	232	484.404	2601
533.193	25436	426.351	255	484.535	2394
533.332	25467	426.417	275	484.666	2592
533.471	25437	426.484	222	484.798	2689
533.609	25415	426.551	246	484.929	2517
533.748	25324	426.617	274	485.06	2475
533.887	25453	426.684	242	485.192	2443
534.025	25474	426.75	284	485.323	2675
534.164	25364	426.817	263	485.454	2430
534.303	25474	426.884	235	485.586	2340
534.441	25321	426.95	275	485.717	2389
534.58	25372	427.017	245	485.848	2406
534.719	25540	427.084	227	485.98	2702
534.857	25424	427.15	252	486.111	2373
534.996	25492	427.217	270	486.243	2446
535.135	25432	427.283	237	486.374	2592
535.273	25407	427.35	287	486.505	2439
535.412	25488	427.417	250	486.637	2693
535.551	25457	427.483	211	486.768	2499
535.689	25429	427.55	257	486.9	2218
535.828	25338	427.617	238	487.031	2456
535.967	25504	427.683	240	487.162	2406
536.105	25355	427.75	229	487.294	2491
536.244	25590	427.816	256	487.425	2523
536.383	25589	427.883	218	487.557	2995
536.522	25511	427.95	235	487.688	2523
536.66	25565	428.016	264	487.819	2564
536.799	25557	428.083	229	487.951	2588
536.938	25573	428.15	219	488.082	2497
537.077	25524	428.216	230	488.214	2262
537.215	25514	428.283	165	488.345	2476
537.354	25527	428.349	228	488.477	2835
537.493	25548	428.416	224	488.608	2725
537.632	25511	428.483	190	488.74	2344
537.77	25482	428.549	268	488.871	2698
537.909	25626	428.616	256	489.002	2676
538.048	25489	428.683	189	489.134	2747
538.187	25593	428.749	249	489.265	2568
538.325	25665	428.816	227	489.397	2886
538.464	25613	428.883	198	489.528	3078
538.603	25686	428.949	243	489.66	2492
538.742	25678	429.016	240	489.791	2481
538.881	25657	429.082	196	489.923	2271
539.019	25711	429.149	182	490.054	2573
539.158	25517	429.216	212	490.186	2085
539.297	25535	429.282	170	490.317	2367
539.436	25544	429.349	202	490.449	2682
539.575	25677	429.416	205	490.58	2722
539.713	25563	429.482	177	490.712	2796
539.852	25678	429.549	205	490.843	2272
539.991	25771	429.616	200	490.975	2367
540.13	25829	429.682	187	491.106	2756
540.269	25686	429.749	199	491.238	2921
540.407	25782	429.816	227	491.369	2654
540.546	25759	429.882	172	491.501	2351
540.685	25763	429.949	186	491.633	2848
540.824	25679	430.016	200	491.764	2734
540.963	25767	430.082	180	491.896	2662
541.102	25720	430.149	205	492.027	2457
541.241	25788	430.216	218	492.159	2414
541.379	25579	430.282	159	492.29	2528
541.518	25727	430.349	199	492.422	2781
541.657	25748	430.416	208	492.553	2546
541.796	25817	430.482	182	492.685	2300
541.935	25613	430.549	222	492.817	2651
542.074	25919	430.616	204	492.948	2703
542.213	25979	430.682	182	493.08	3124
542.352	25718	430.749	210	493.211	2580
542.49	25913	430.816	220	493.343	2667
542.629	25713	430.882	193	493.475	2197
542.768	25971	430.949	192	493.606	2526
542.907	25809	431.016	244	493.738	2335
543.046	25935	431.082	192	493.869	2466
543.185	25733	431.149	205	494.001	2529
543.324	25753	431.216	176	494.133	2895
543.463	25533	431.282	191	494.264	2370
543.602	25625	431.349	216	494.396	2537
543.741	25605	431.416	216	494.527	2399
543.88	25620	431.482	196	494.659	2160
544.018	25682	431.549	208	494.791	2477
544.157	25802	431.616	220	494.922	2252
544.296	25497	431.682	185	495.054	2638
544.435	25686	431.749	179	495.186	2202
544.574	25783	431.816	211	495.317	2259
544.713	25502	431.882	186	495.449	2647
544.852	25509	431.949	188	495.581	2347
544.991	25498	432.016	214	495.712	2586
545.13	25804	432.082	213	495.844	2675
545.269	25574	432.149	214	495.976	2080
545.408	25738	432.216	243	496.107	2326
545.547	25403	432.283	208	496.239	2420
545.686	25430	432.349	208	496.371	2479
545.825	25765	432.416	237	496.502	2456
545.964	25549	432.483	205	496.634	2821
546.103	25603	432.549	197	496.766	2196
546.242	25569	432.616	230	496.897	2741
546.381	25539	432.683	187	497.029	2540
546.52	25466	432.749	222	497.161	2682
546.659	25678	432.816	224	497.293	2509
546.798	25572	432.883	176	497.424	2104
546.937	25598	432.949	204	497.556	2309
547.076	25624	433.016	229	497.688	2824
547.215	25480	433.083	194	497.819	2503
547.354	25635	433.15	224	497.951	2722
547.493	25574	433.216	246	498.083	2627
547.632	25622	433.283	192	498.215	2598
547.771	25504	433.35	218	498.346	2545
547.91	25468	433.416	209	498.478	2289
548.049	25375	433.483	179	498.61	2349
548.188	25617	433.55	217	498.742	2441
548.327	25493	433.617	209	498.873	2697
548.466	25499	433.683	179	499.005	2161
548.606	25460	433.75	220	499.137	2819
548.745	25518	433.817	265	499.269	2683
548.884	25725	433.883	194	499.4	2309
549.023	25614	433.95	198	499.532	2496
549.162	25458	434.017	242	499.664	2461
549.301	25609	434.084	195	499.796	2197
549.44	25491	434.15	212	499.928	2484
549.579	25384	434.217	232	500.059	2693
549.718	25485	434.284	211	500.191	2835
549.857	25584	434.35	215	500.323	2478
549.996	25354	434.417	213	500.455	2478
550.135	25403	434.484	190	500.587	2814
550.275	25544	434.551	229	500.718	3143
550.414	25442	434.617	211	500.85	2550
550.553	25537	434.684	200	500.982	2710
550.692	25630	434.751	207	501.114	2429
550.831	25407	434.818	182	501.246	2927
550.97	25407	434.884	149	501.378	3107
551.109	25502	434.951	196	501.509	2782
551.249	25446	435.018	186	501.641	2409
551.388	25538	435.084	179	501.773	3139
551.527	25477	435.151	212	501.905	2851
551.666	25506	435.218	222	502.037	2491
551.805	25630	435.285	141	502.169	2831
551.944	25404	435.351	200	502.3	3211
552.083	25407	435.418	202	502.432	2545
552.223	25586	435.485	144	502.564	3161
552.362	25377	435.552	201	502.696	2348
552.501	25667	435.618	210	502.828	2932
552.64	25408	435.685	168	502.96	2621
552.779	25351	435.752	198	503.092	3030
552.918	25491	435.819	218	503.224	2743
553.058	25557	435.885	183	503.355	2624
553.197	25615	435.952	200	503.487	2640
553.336	25384	436.019	265	503.619	2558
553.475	25439	436.086	202	503.751	3177
553.614	25468	436.152	220	503.883	2942
553.754	25428	436.219	248	504.015	2760
553.893	25522	436.286	198	504.147	2805
554.032	25576	436.353	198	504.279	2878
554.171	25364	436.419	228	504.411	2255
554.311	25446	436.486	193	504.543	2874
554.45	25435	436.553	222	504.675	2639
554.589	25511	436.62	234	504.807	2586
554.728	25522	436.686	213	504.939	2748
554.867	25512	436.753	215	505.07	2593
555.007	25499	436.82	246	505.202	2392
555.146	25493	436.887	221	505.334	2481
555.285	25508	436.953	240	505.466	2411
555.425	25537	437.02	264	505.598	2503
555.564	25368	437.087	230	505.73	2525
555.703	25583	437.154	252	505.862	2332
555.842	25506	437.22	247	505.994	2274
555.982	25506	437.287	230	506.126	2588
556.121	25757	437.354	251	506.258	2734
556.26	25434	437.421	230	506.39	2461
556.399	25935	437.487	211	506.522	2430
556.539	25602	437.554	288	506.654	2076
556.678	25630	437.621	278	506.786	2339
556.817	25565	437.688	254	506.918	2470
556.957	25706	437.755	260	507.05	2429
557.096	25807	437.821	265	507.182	2663
557.235	25835	437.888	239	507.314	2517
557.375	25728	437.955	264	507.446	2518
557.514	25645	438.022	251	507.578	2347
557.653	25662	438.088	253	507.71	2627
557.792	25803	438.155	284	507.842	2705
557.932	25658	438.222	313	507.974	2860
558.071	25634	438.289	269	508.106	2296
558.21	25689	438.356	303	508.238	2047
558.35	25828	438.422	296	508.37	2693
558.489	25674	438.489	255	508.502	2400
558.628	25657	438.556	308	508.634	2314
558.768	25672	438.623	307	508.766	2233
558.907	25670	438.689	279	508.898	2098
559.047	25687	438.756	308	509.031	2440
559.186	25645	438.823	294	509.163	2558
559.325	25641	438.89	242	509.295	2344
559.465	25610	438.957	289	509.427	2586
559.604	25546	439.023	294	509.559	2544
559.743	25671	439.09	220	509.691	2674
559.883	25473	439.157	289	509.823	2530
560.022	25401	439.224	342	509.955	2524
560.162	25585	439.291	271	510.087	2118
560.301	25574	439.357	334	510.219	2705
560.44	25513	439.424	294	510.351	2481
560.58	25491	439.491	280	510.483	2384
560.719	25514	439.558	302	510.616	2288
560.859	25551	439.625	358	510.748	2272
560.998	25620	439.691	291	510.88	2560
561.137	25575	439.758	289	511.012	2166
561.277	25645	439.825	387	511.144	2217
561.416	25444	439.892	343	511.276	2086
561.556	25726	439.959	330	511.408	1927
561.695	25419	440.025	339	511.54	2393
561.835	25658	440.092	336	511.673	2005
561.974	25538	440.159	310	511.805	2548
562.113	25297	440.226	330	511.937	2234
562.253	25484	440.293	293	512.069	2499
562.392	25415	440.359	309	512.201	2439
562.532	25556	440.426	347	512.333	2300
562.671	25413	440.493	281	512.465	2215
562.811	25465	440.56	338	512.598	2484
562.95	25533	440.627	339	512.73	2176
563.09	25566	440.693	273	512.862	2287
563.229	25372	440.76	318	512.994	2066
563.369	25511	440.827	345	513.126	2443
563.508	25379	440.894	293	513.259	2402
563.648	25512	440.961	320	513.391	2945
563.787	25339	441.028	347	513.523	2247
563.927	25358	441.094	320	513.655	2555
564.066	25344	441.161	331	513.787	2200
564.206	25522	441.228	320	513.92	2429
564.345	25581	441.295	283	514.052	2215
564.485	25324	441.362	290	514.184	2382
564.624	25556	441.428	310	514.316	2194
564.764	25392	441.495	277	514.448	2469
564.903	25392	441.562	296	514.581	2181
565.043	25521	441.629	278	514.713	2912
565.182	25486	441.696	244	514.845	2326
565.322	25459	441.763	266	514.977	2315
565.461	25382	441.829	259	515.11	2390
565.601	25417	441.896	254	515.242	2673
565.74	25533	441.963	213	515.374	1826
565.88	25398	442.03	262	515.506	2092
566.02	25282	442.097	196	515.639	2269
566.159	25470	442.164	209	515.771	2225
566.299	25561	442.23	247	515.903	2274
566.438	25405	442.297	233	516.035	2431
566.578	25465	442.364	264	516.168	2239
566.717	25591	442.431	290	516.3	2121
566.857	25652	442.498	212	516.432	2418
566.997	25466	442.565	264	516.564	2409
567.136	25552	442.632	260	516.697	2373
567.276	25373	442.698	189	516.829	2334
567.415	25297	442.765	275	516.961	2452
567.555	25302	442.832	276	517.094	2271
567.695	25486	442.899	201	517.226	2380
567.834	25372	442.966	249	517.358	2259
567.974	25472	443.033	299	517.491	2729
568.113	25395	443.099	214	517.623	2622
568.253	25524	443.166	264	517.755	2558
568.393	25609	443.233	256	517.888	2541
568.532	25560	443.3	216	518.02	2464
568.672	25405	443.367	221	518.152	2438
568.811	25442	443.434	243	518.285	2399
568.951	25530	443.501	208	518.417	2352
569.091	25344	443.567	186	518.549	2425
569.23	25425	443.634	233	518.682	2189
569.37	25422	443.701	199	518.814	2378
569.51	25561	443.768	231	518.946	2190
569.649	25488	443.835	236	519.079	2565
569.789	25474	443.902	207	519.211	2804
569.929	25560	443.969	247	519.343	2056
570.068	25549	444.035	242	519.476	2587
570.208	25640	444.102	216	519.608	2231
570.348	25481	444.169	237	519.74	2432
570.487	25324	444.236	251	519.873	2508
570.627	25410	444.303	228	520.005	2273
570.767	25426	444.37	226	520.138	2360
570.906	25541	444.437	259	520.27	2300
571.046	25531	444.503	222	520.402	2361
571.186	25568	444.57	240	520.535	2345
571.326	25361	444.637	261	520.667	2512
571.465	25588	444.704	192	520.8	2669
571.605	25638	444.771	216	520.932	2255
571.745	25547	444.838	231	521.064	2535
571.884	25758	444.905	178	521.197	2705
572.024	25436	444.972	237	521.329	2781
572.164	25438	445.038	203	521.462	2230
572.304	25433	445.105	160	521.594	2490
572.443	25581	445.172	229	521.727	2196
572.583	25549	445.239	257	521.859	2462
572.723	25546	445.306	222	521.992	2413
572.863	25451	445.373	273	522.124	2426
573.002	25559	445.44	240	522.256	2441
573.142	25479	445.507	209	522.389	2827
573.282	25520	445.574	234	522.521	2651
573.422	25442	445.64	247	522.654	2077
573.561	25330	445.707	210	522.786	2580
573.701	25264	445.774	228	522.919	2153
573.841	25324	445.841	237	523.051	2606
573.981	25482	445.908	221	523.184	2501
574.121	25419	445.975	226	523.316	2423
574.26	25498	446.042	233	523.449	2726
574.4	25330	446.109	223	523.581	2183
574.54	25556	446.176	228	523.714	2153
574.68	25510	446.242	268	523.846	2586
574.819	25283	446.309	186	523.979	2525
574.959	25328	446.376	237	524.111	2416
575.099	25447	446.443	292	524.244	2292
575.239	25432	446.51	238	524.376	2254
575.379	25567	446.577	242	524.509	2305
575.519	25523	446.644	245	524.641	2340
575.658	25500	446.711	197	524.774	2467
575.798	25447	446.778	216	524.906	2105
575.938	25363	446.845	265	525.039	2230
576.078	25358	446.911	227	525.171	2214
576.218	25504	446.978	251	525.304	2314
576.358	25520	447.045	268	525.436	2478
576.497	25423	447.112	234	525.569	2274
576.637	25455	447.179	241	525.702	2246
576.777	25287	447.246	251	525.834	2438
576.917	25542	447.313	192	525.967	2416
577.057	25454	447.38	248	526.099	2546
577.197	25433	447.447	258	526.232	2422
577.337	25401	447.514	241	526.364	2462
577.477	25529	447.581	265	526.497	2426
577.616	25594	447.648	238	526.63	2331
577.756	25480	447.714	207	526.762	2195
577.896	25579	447.781	271	526.895	2189
578.036	25448	447.848	273	527.027	2173
578.176	25413	447.915	234	527.16	2178
578.316	25352	447.982	233	527.293	2582
578.456	25324	448.049	258	527.425	2489
578.596	25271	448.116	213	527.558	2782
578.736	25370	448.183	219	527.69	2219
578.876	25520	448.25	244	527.823	2132
579.015	25423	448.317	213	527.956	2194
579.155	25544	448.384	235	528.088	1840
579.295	25387	448.451	295	528.221	2572
579.435	25544	448.518	204	528.354	2520
579.575	25441	448.584	246	528.486	2395
579.715	25468	448.651	253	528.619	1917
579.855	25549	448.718	168	528.751	2282
579.995	25339	448.785	229	528.884	2325
580.135	25516	448.852	208	529.017	2479
580.275	25472	448.919	150	529.149	2417
580.415	25469	448.986	199	529.282	2334
580.555	25508	449.053	219	529.415	2081
580.695	25391	449.12	165	529.547	2540
580.835	25364	449.187	232	529.68	2571
580.975	25445	449.254	231	529.813	2620
581.115	25436	449.321	218	529.945	2222
581.255	25385	449.388	239	530.078	1987
581.395	25357	449.455	250	530.211	2166
581.535	25419	449.522	225	530.344	2677
581.675	25565	449.589	250	530.476	2308
581.815	25522	449.655	257	530.609	2765
581.955	25414	449.722	206	530.742	2918
582.095	25392	449.789	214	530.874	2256
582.235	25384	449.856	221	531.007	2481
582.375	25407	449.923	213	531.14	2156
582.515	25464	449.99	214	531.272	2417
582.655	25387	450.057	201	531.405	2062
582.795	25491	450.124	193	531.538	2509
582.935	25262	450.191	193	531.671	2702
583.075	25488	450.258	213	531.803	2043
583.215	25414	450.325	186	531.936	2209
583.355	25409	450.392	224	532.069	2332
583.495	25458	450.459	238	532.202	2647
583.635	25486	450.526	203	532.334	2434
583.775	25390	450.593	224	532.467	2466
583.915	25490	450.66	249	532.6	2250
584.055	25375	450.727	234	532.733	2175
584.195	25344	450.794	275	532.865	2097
584.335	25503	450.861	274	532.998	2411
584.475	25473	450.928	217	533.131	2460
584.616	25513	450.995	239	533.264	1793
584.756	25504	451.062	270	533.397	2362
584.896	25556	451.129	199	533.529	2403
585.036	25414	451.195	252	533.662	2466
585.176	25662	451.262	225	533.795	2389
585.316	25494	451.329	214	533.928	2310
585.456	25440	451.396	222	534.061	2713
585.596	25432	451.463	253	534.193	2511
585.736	25430	451.53	209	534.326	2017
585.876	25276	451.597	207	534.459	2360
586.017	25493	451.664	213	534.592	2540
586.157	25377	451.731	190	534.725	2693
586.297	25425	451.798	231	534.857	1963
586.437	25443	451.865	220	534.99	2282
586.577	25588	451.932	171	535.123	2177
586.717	25387	451.999	220	535.256	2460
586.857	25425	452.066	217	535.389	2183
586.997	25518	452.133	190	535.522	2386
587.138	25403	452.2	227	535.654	2081
587.278	25453	452.267	231	535.787	2356
587.418	25508	452.334	188	535.92	1778
587.558	25496	452.401	216	536.053	2443
587.698	25756	452.468	222	536.186	2156
587.838	25416	452.535	194	536.319	2261
587.979	25535	452.602	235	536.452	2008
588.119	25439	452.669	245	536.585	2271
588.259	25307	452.736	205	536.717	2374
588.399	25417	452.803	231	536.85	2334
588.539	25567	452.87	228	536.983	2070
588.68	25484	452.937	206	537.116	2576
588.82	25493	453.004	247	537.249	2479
588.96	25478	453.071	237	537.382	2480
589.1	25487	453.138	172	537.515	2435
589.24	25500	453.205	224	537.648	2168
589.381	25322	453.272	233	537.781	2250
589.521	25445	453.339	187	537.914	2216
589.661	25432	453.406	184	538.046	2421
589.801	25450	453.473	214	538.179	1925
589.941	25427	453.54	180	538.312	2303
590.082	25469	453.607	216	538.445	2256
590.222	25526	453.674	256	538.578	2410
590.362	25406	453.741	210	538.711	2341
590.502	25333	453.808	206	538.844	2123
590.643	25366	453.875	213	538.977	2345
590.783	25343	453.942	172	539.11	2325
590.923	25428	454.009	184	539.243	2453
591.063	25381	454.076	259	539.376	2124
591.204	25490	454.143	211	539.509	2410
591.344	25395	454.21	229	539.642	2288
591.484	25370	454.277	263	539.775	2462
591.624	25325	454.344	222	539.908	2190
591.765	25358	454.411	233	540.041	1877
591.905	25312	454.478	260	540.174	2225
592.045	25431	454.545	240	540.307	2712
592.186	25434	454.612	216	540.44	2370
592.326	25350	454.679	264	540.573	2306
592.466	25310	454.746	205	540.706	2004
592.606	25413	454.813	219	540.839	2014
592.747	25388	454.88	238	540.972	2101
592.887	25413	454.947	231	541.105	2458
593.027	25512	455.014	226	541.238	2249
593.168	25317	455.081	231	541.371	2305
593.308	25403	455.148	222	541.504	2163
593.448	25482	455.215	231	541.637	2294
593.589	25373	455.282	231	541.77	2456
593.729	25365	455.349	198	541.903	2597
593.869	25466	455.416	199	542.036	2547
594.01	25497	455.483	211	542.169	2356
594.15	25436	455.551	181	542.302	2486
594.29	25426	455.618	194	542.435	2585
594.431	25446	455.685	223	542.568	2350
594.571	25572	455.752	190	542.701	2291
594.712	25490	455.819	199	542.834	2152
594.852	25593	455.886	210	542.967	2282
594.992	25381	455.953	216	543.1	2527
595.133	25498	456.02	228	543.233	2277
595.273	25575	456.087	224	543.366	2285
595.413	25457	456.154	187	543.5	2628
595.554	25536	456.221	201	543.633	2044
595.694	25536	456.288	222	543.766	1911
595.835	25403	456.355	188	543.899	2610
595.975	25426	456.422	192	544.032	2478
596.115	25346	456.489	213	544.165	2373
596.256	25595	456.556	219	544.298	2057
596.396	25443	456.623	215	544.431	2467
596.537	25390	456.69	230	544.564	2346
596.677	25440	456.757	220	544.697	2526
596.817	25322	456.824	237	544.831	2590
596.958	25395	456.891	266	544.964	2688
597.098	25477	456.958	203	545.097	2644
597.239	25492	457.025	235	545.23	2825
597.379	25388	457.093	230	545.363	2506
597.52	25421	457.16	227	545.496	2460
597.66	25227	457.227	198	545.629	2130
597.8	25401	457.294	220	545.763	2655
597.941	25295	457.361	207	545.896	2247
598.081	25220	457.428	208	546.029	2907
598.222	25578	457.495	220	546.162	2456
598.362	25473	457.562	202	546.295	2301
598.503	25467	457.629	177	546.428	2251
598.643	25320	457.696	192	546.562	2312
598.784	25378	457.763	172	546.695	2424
598.924	25382	457.83	176	546.828	1942
599.065	25470	457.897	198	546.961	2122
599.205	25578	457.964	177	547.094	2541
599.346	25394	458.031	167	547.227	2446
599.486	25459	458.098	219	547.361	2321
599.627	25509	458.166	219	547.494	2605
599.767	25363	458.233	207	547.627	2247
599.908	25485	458.3	239	547.76	2723
600.048	25359	458.367	234	547.893	2323
600.189	25497	458.434	225	548.027	2146
600.329	25428	458.501	229	548.16	2715
600.47	25420	458.568	224	548.293	2528
600.61	25364	458.635	242	548.426	2533
600.751	25421	458.702	242	548.56	2181
600.891	25382	458.769	232	548.693	2261
601.032	25480	458.836	250	548.826	2445
601.172	25397	458.903	279	548.959	2249
601.313	25459	458.97	224	549.093	2548
601.454	25356	459.038	261	549.226	2720
601.594	25596	459.105	295	549.359	2663
601.735	25569	459.172	269	549.492	2587
601.875	25329	459.239	285	549.626	2552
602.016	25303	459.306	311	549.759	2712
602.156	25453	459.373	299	549.892	2826
602.297	25488	459.44	293	550.025	2614
602.437	25560	459.507	330	550.159	2577
602.578	25425	459.574	314	550.292	2380
602.719	25498	459.641	292	550.425	2678
602.859	25364	459.708	347	550.559	2785
603	25419	459.775	301	550.692	2848
603.14	25409	459.843	308	550.825	2712
603.281	25453	459.91	329	550.958	2587
603.422	25492	459.977	322	551.092	2392
603.562	25432	460.044	281	551.225	2424
603.703	25541	460.111	327	551.358	2550
603.843	25484	460.178	317	551.492	2527
603.984	25449	460.245	334	551.625	2773
604.125	25353	460.312	353	551.758	2421
604.265	25447	460.379	328	551.892	2718
604.406	25496	460.446	345	552.025	2420
604.547	25463	460.514	337	552.158	2163
604.687	25556	460.581	312	552.292	2478
604.828	25483	460.648	321	552.425	2377
604.969	25324	460.715	349	552.558	2383
605.109	25357	460.782	297	552.692	2397
605.25	25491	460.849	332	552.825	2419
605.391	25417	460.916	293	552.958	2696
605.531	25358	460.983	289	553.092	2543
605.672	25466	461.05	291	553.225	2508
605.813	25500	461.118	278	553.359	2363
605.953	25382	461.185	266	553.492	3060
606.094	25350	461.252	291	553.625	2770
606.235	25398	461.319	306	553.759	2534
606.375	25330	461.386	270	553.892	2623
606.516	25434	461.453	292	554.025	2429
606.657	25390	461.52	285	554.159	2303
606.797	25438	461.587	272	554.292	2521
606.938	25457	461.654	280	554.426	2730
607.079	25457	461.722	313	554.559	2321
607.219	25428	461.789	287	554.692	2530
607.36	25446	461.856	280	554.826	2511
607.501	25373	461.923	297	554.959	2717
607.642	25513	461.99	265	555.093	2652
607.782	25676	462.057	273	555.226	2756
607.923	25465	462.124	281	555.36	2458
608.064	25599	462.191	252	555.493	2421
608.205	25393	462.259	262	555.626	2267
608.345	25479	462.326	270	555.76	2502
608.486	25446	462.393	229	555.893	2763
608.627	25550	462.46	266	556.027	2299
608.768	25304	462.527	286	556.16	2581
608.908	25397	462.594	200	556.294	2754
609.049	25468	462.661	221	556.427	2509
609.19	25412	462.729	250	556.561	2618
609.331	25387	462.796	226	556.694	2473
609.471	25406	462.863	202	556.828	2442
609.612	25526	462.93	263	556.961	2812
609.753	25316	462.997	208	557.095	2767
609.894	25432	463.064	233	557.228	2677
610.035	25491	463.131	240	557.362	2356
[truncated: 40,328 more rows]

## Sheet: Fig5f
GPC for PMA-TTC, PMA-IBVE-TTC, PMA-IBVE-DTC
	PMA-TTC		PMA-IBVE-TTC		PMA-IBVE-DTC
elution time	intensity / a.u.	elution time	intensity / a.u.	elution time	intensity / a.u.
0.01667	-0.0046412	-0.0066957	-0.0248734	-0.0046412	-0.0034205
0.03333	-0.0044556	-0.0069189	-0.0242344	-0.0044556	-0.0034561
0.05	-0.00427	-0.0069189	-0.0235968	-0.00427	-0.0034205
0.06667	-0.0040844	-0.0069189	-0.0229591	-0.0040844	-0.0034205
0.08333	-0.0040844	-0.0069189	-0.0229591	-0.0040844	-0.0032637
0.1	-0.0046412	-0.0066957	-0.0223215	-0.0046412	-0.0033136
0.11667	-0.0044556	-0.0069189	-0.0216839	-0.0044556	-0.0032424
0.13333	-0.00427	-0.0069189	-0.0204086	-0.00427	-0.0032922
0.15	-0.0040844	-0.0069189	-0.0204086	-0.0040844	-0.003278
0.16667	-0.0040844	-0.0069189	-0.0248734	-0.0040844	-0.0032994
0.18333	-0.0038988	-0.007142	-0.0242344	-0.0038988	-0.0031853
0.2	-0.0035275	-0.0066957	-0.0235968	-0.0035275	-0.0032424
0.21667	-0.0033419	-0.0069189	-0.0229591	-0.0033419	-0.0032637
0.23333	-0.0031563	-0.0069189	-0.0229591	-0.0031563	-0.0033136
0.25	-0.0029707	-0.0069189	-0.0223215	-0.0029707	-0.0033492
0.26667	-0.0027851	-0.0069189	-0.0216839	-0.0027851	-0.0033136
0.28333	-0.0025991	-0.0066957	-0.0204086	-0.0025991	-0.0033136
0.3	-0.0024134	-0.0069189	-0.0204086	-0.0024134	-0.0033849
0.31667	-0.0020422	-0.0069189	-0.0210462	-0.0020422	-0.0033279
0.33333	-0.0018566	-0.0069189	-0.0210462	-0.0018566	-0.0033706
0.35	-0.001671	-0.0069189	-0.0210462	-0.001671	-0.0034561
0.36667	-0.001671	-0.007142	-0.0210462	-0.001671	-0.0033991
0.38333	-0.001671	-0.007142	-0.0210462	-0.001671	-0.0033991
0.4	-0.001671	-0.0073652	-0.0210462	-0.001671	-0.0033635
0.41667	-0.001671	-0.0073652	-0.0210462	-0.001671	-0.0035274
0.43333	-0.001671	-0.0073652	-0.0210462	-0.001671	-0.0035844
0.45	-0.0018566	-0.0073652	-0.0210462	-0.0018566	-0.003563
0.46667	-0.0018566	-0.0075883	-0.0216839	-0.0018566	-0.0034775
0.48333	-0.0018566	-0.0075883	-0.0216839	-0.0018566	-0.003506
0.5	-0.0020422	-0.0075883	-0.0216839	-0.0020422	-0.0035773
0.51667	-0.0020422	-0.0073652	-0.0216839	-0.0020422	-0.0037056
0.53333	-0.0020422	-0.0073652	-0.0216839	-0.0020422	-0.0038338
0.55	-0.0020422	-0.0073652	-0.0223215	-0.0020422	-0.0037412
0.56667	-0.0022278	-0.0073652	-0.0229591	-0.0022278	-0.0037626
0.58333	-0.0024134	-0.0073652	-0.0229591	-0.0024134	-0.0038837
0.6	-0.0024134	-0.0073652	-0.0229591	-0.0024134	-0.003955
0.61667	-0.0025991	-0.0073652	-0.0229591	-0.0025991	-0.0039407
0.63333	-0.0027851	-0.0073652	-0.0229591	-0.0027851	-0.0039051
0.65	-0.0027851	-0.007142	-0.0229591	-0.0027851	-0.0040048
0.66667	-0.0029707	-0.007142	-0.0229591	-0.0029707	-0.0042614
0.68333	-0.0029707	-0.0069189	-0.0229591	-0.0029707	-0.0040975
0.7	-0.0029707	-0.0069189	-0.0235968	-0.0029707	-0.004012
0.71667	-0.0031563	-0.0066957	-0.0235968	-0.0031563	-0.0038695
0.73333	-0.0031563	-0.0064726	-0.0229591	-0.0031563	-0.0037911
0.75	-0.0031563	-0.0062494	-0.0229591	-0.0031563	-0.0036699
0.76667	-0.0031563	-0.0062494	-0.0229591	-0.0031563	-0.0037412
0.78333	-0.0031563	-0.0060263	-0.0229591	-0.0031563	-0.0037768
0.8	-0.0031563	-0.0058027	-0.0229591	-0.0031563	-0.0037911
0.81667	-0.0031563	-0.0058027	-0.0229591	-0.0031563	-0.0038124
0.83333	-0.0031563	-0.0058027	-0.0223215	-0.0031563	-0.0039407
0.85	-0.0031563	-0.0060263	-0.0223215	-0.0031563	-0.0038695
0.86667	-0.0031563	-0.0060263	-0.0216839	-0.0031563	-0.0039692
0.88333	-0.0031563	-0.0060263	-0.0210462	-0.0031563	-0.0041545
0.9	-0.0031563	-0.0062494	-0.0204086	-0.0031563	-0.0041687
0.91667	-0.0029707	-0.0062494	-0.0204086	-0.0029707	-0.0040832
0.93333	-0.0027851	-0.0060263	-0.019771	-0.0027851	-0.0041545
0.95	-0.0027851	-0.0062494	-0.0191333	-0.0027851	-0.0042186
0.96667	-0.0025991	-0.0062494	-0.0191333	-0.0025991	-0.00424
0.98333	-0.0025991	-0.0062494	-0.0184957	-0.0025991	-0.0042756
1	-0.0024134	-0.0062494	-0.0178579	-0.0024134	-0.0041545
1.01667	-0.0024134	-0.0062494	-0.0178579	-0.0024134	-0.004183
1.03333	-0.0022278	-0.0062494	-0.0178579	-0.0022278	-0.00424
1.05	-0.0020422	-0.0062494	-0.0184957	-0.0020422	-0.0040832
1.06667	-0.0022278	-0.0064726	-0.0184957	-0.0022278	-0.0040975
1.08333	-0.0024134	-0.0064726	-0.0184957	-0.0024134	-0.0041687
1.1	-0.0024134	-0.0064726	-0.0191333	-0.0024134	-0.0041687
1.11667	-0.0025991	-0.0064726	-0.0191333	-0.0025991	-0.0041331
1.13333	-0.0025991	-0.0064726	-0.0191333	-0.0025991	-0.0042614
1.15	-0.0027851	-0.0064726	-0.0191333	-0.0027851	-0.004183
1.16667	-0.0027851	-0.0062494	-0.0191333	-0.0027851	-0.0044039
1.18333	-0.0027851	-0.0062494	-0.019771	-0.0027851	-0.0043326
1.2	-0.0029707	-0.0060263	-0.019771	-0.0029707	-0.0042614
1.21667	-0.0029707	-0.0060263	-0.019771	-0.0029707	-0.00424
1.23333	-0.0031563	-0.0058027	-0.019771	-0.0031563	-0.0044039
1.25	-0.0033419	-0.0055795	-0.0204086	-0.0033419	-0.0043326
1.26667	-0.0033419	-0.0055795	-0.0204086	-0.0033419	-0.0043611
1.28333	-0.0035275	-0.0053564	-0.0210462	-0.0046412	-0.0043326
1.3	-0.0035275	-0.0051333	-0.0210462	-0.0044556	-0.0044039
1.31667	-0.0037131	-0.0049101	-0.0210462	-0.00427	-0.0044538
1.33333	-0.0038988	-0.0049101	-0.0210462	-0.0040844	-0.0044039
1.35	-0.0040844	-0.004687	-0.0216839	-0.0040844	-0.0043825
1.36667	-0.0040844	-0.0042407	-0.0216839	-0.0046412	-0.0044752
1.38333	-0.0040844	-0.0040175	-0.0216839	-0.0044556	-0.0043326
1.4	-0.0040844	-0.0037944	-0.0210462	-0.00427	-0.0043326
1.41667	-0.00427	-0.0035713	-0.0210462	-0.0040844	-0.0045037
1.43333	-0.00427	-0.0033481	-0.0210462	-0.0040844	-0.004525
1.45	-0.0044556	-0.0031245	-0.0210462	-0.0038988	-0.004525
1.46667	-0.0044556	-0.0029014	-0.0210462	-0.0035275	-0.0044395
1.48333	-0.0046412	-0.0024551	-0.0210462	-0.0033419	-0.0044752
1.5	-0.0046412	-0.0022319	-0.0210462	-0.0031563	-0.0044894
1.51667	-0.0046412	-0.0020088	-0.0210462	-0.0029707	-0.0044752
1.53333	-0.0046412	-0.0020088	-0.0204086	-0.0027851	-0.0044538
1.55	-0.0046412	-0.0020088	-0.0204086	-0.0025991	-0.0044894
1.56667	-0.0048269	-0.0020088	-0.019771	-0.0024134	-0.0045108
1.58333	-0.0048269	-0.0020088	-0.019771	-0.0020422	-0.004525
1.6	-0.0048269	-0.0020088	-0.0191333	-0.0018566	-0.0045393
1.61667	-0.0048269	-0.0022319	-0.0184957	-0.001671	-0.0045607
1.63333	-0.0046412	-0.0022319	-0.0178579	-0.001671	-0.0045037
1.65	-0.0046412	-0.0022319	-0.0178579	-0.001671	-0.0046462
1.66667	-0.0046412	-0.0024551	-0.0172203	-0.001671	-0.0047745
1.68333	-0.0046412	-0.0024551	-0.0165814	-0.001671	-0.0047246
1.7	-0.0046412	-0.0024551	-0.0165814	-0.001671	-0.0047246
1.71667	-0.0044556	-0.0024551	-0.0165814	-0.0018566	-0.0046818
1.73333	-0.0044556	-0.0026782	-0.0172203	-0.0018566	-0.0047388
1.75	-0.00427	-0.0029014	-0.0172203	-0.0018566	-0.0047032
1.76667	-0.00427	-0.0029014	-0.0172203	-0.0020422	-0.0047958
1.78333	-0.0044556	-0.0031245	-0.0178579	-0.0020422	-0.0047246
1.8	-0.0044556	-0.0033481	-0.0178579	-0.0020422	-0.0047745
1.81667	-0.0044556	-0.0033481	-0.0172203	-0.0020422	-0.0047958
1.83333	-0.0046412	-0.0035713	-0.0178579	-0.0022278	-0.0048101
1.85	-0.0046412	-0.0035713	-0.0178579	-0.0024134	-0.0049384
1.86667	-0.0046412	-0.0035713	-0.0178579	-0.0024134	-0.0048814
1.88333	-0.0048269	-0.0037944	-0.0178579	-0.0025991	-0.0047745
1.9	-0.0048269	-0.0037944	-0.0178579	-0.0027851	-0.0048243
1.91667	-0.0048269	-0.0037944	-0.0178579	-0.0027851	-0.0049384
1.93333	-0.0048269	-0.0037944	-0.0178579	-0.0029707	-0.0049384
1.95	-0.0050129	-0.0037944	-0.0184957	-0.0029707	-0.0049882
1.96667	-0.0050129	-0.0037944	-0.0184957	-0.0029707	-0.0051165
1.98333	-0.0050129	-0.0037944	-0.0184957	-0.0031563	-0.0050453
2	-0.0051985	-0.0037944	-0.0184957	-0.0031563	-0.0051308
2.01667	-0.0051985	-0.0037944	-0.0184957	-0.0031563	-0.0052163
2.03333	-0.0053841	-0.0037944	-0.0184957	-0.0031563	-0.0053802
2.05	-0.0053841	-0.0037944	-0.0178579	-0.0031563	-0.0051878
2.06667	-0.0055697	-0.0037944	-0.0178579	-0.0031563	-0.0050239
2.08333	-0.0055697	-0.0035713	-0.0172203	-0.0031563	-0.0051878
2.1	-0.0055697	-0.0033481	-0.0172203	-0.0031563	-0.0050738
2.11667	-0.0057554	-0.0033481	-0.0165814	-0.0031563	-0.0052377
2.13333	-0.0057554	-0.0031245	-0.0159437	-0.0031563	-0.0053232
2.15	-0.0057554	-0.0031245	-0.0159437	-0.0031563	-0.0051165
2.16667	-0.0057554	-0.0029014	-0.0153061	-0.0031563	-0.0051878
2.18333	-0.005941	-0.0029014	-0.0146685	-0.0029707	-0.0051878
2.2	-0.005941	-0.0026782	-0.0140308	-0.0027851	-0.0053802
2.21667	-0.005941	-0.0024551	-0.0140308	-0.0027851	-0.0054871
2.23333	-0.005941	-0.0026782	-0.0133932	-0.0025991	-0.0054514
2.25	-0.005941	-0.0029014	-0.0121179	-0.0025991	-0.0055084
2.26667	-0.0061266	-0.0029014	-0.0114803	-0.0024134	-0.0055369
2.28333	-0.0061266	-0.0031245	-0.0108426	-0.0024134	-0.005651
2.3	-0.005941	-0.0031245	-0.010205	-0.0022278	-0.0056652
2.31667	-0.005941	-0.0033481	-0.0095673	-0.0020422	-0.005651
2.33333	-0.0057554	-0.0033481	-0.0089283	-0.0022278	-0.0057365
2.35	-0.0055697	-0.0033481	-0.0082907	-0.0024134	-0.0057008
2.36667	-0.0055697	-0.0035713	-0.0070154	-0.0024134	-0.0057935
2.38333	-0.0053841	-0.0035713	-0.0063778	-0.0025991	-0.0057008
2.4	-0.0053841	-0.0037944	-0.0057401	-0.0025991	-0.0056082
2.41667	-0.0051985	-0.0040175	-0.0057401	-0.0027851	-0.005651
2.43333	-0.0051985	-0.0040175	-0.0057401	-0.0027851	-0.0056082
2.45	-0.0048269	-0.0042407	-0.0057401	-0.0027851	-0.0057721
2.46667	-0.0050129	-0.0042407	-0.0057401	-0.0029707	-0.0058077
2.48333	-0.0050129	-0.0044638	-0.0057401	-0.0029707	-0.0057935
2.5	-0.0050129	-0.004687	-0.0063778	-0.0031563	-0.005936
2.51667	-0.0050129	-0.0049101	-0.0063778	-0.0033419	-0.005879
2.53333	-0.0050129	-0.0049101	-0.0063778	-0.0033419	-0.0058576
2.55	-0.0050129	-0.0049101	-0.0070154	-0.0035275	-0.005879
2.56667	-0.0050129	-0.0049101	-0.0070154	-0.0035275	-0.0059716
2.58333	-0.0050129	-0.0051333	-0.0070154	-0.0037131	-0.0058434
2.6	-0.0050129	-0.0051333	-0.0070154	-0.0038988	-0.005879
2.61667	-0.0050129	-0.0053564	-0.007653	-0.0040844	-0.005936
2.63333	-0.0050129	-0.0053564	-0.0082907	-0.0040844	-0.0059503
2.65	-0.0050129	-0.0055795	-0.0082907	-0.0040844	-0.0059289
2.66667	-0.0051985	-0.0055795	-0.0089283	-0.0040844	-0.0059146
2.68333	-0.0051985	-0.0055795	-0.0095673	-0.00427	-0.0060429
2.7	-0.0051985	-0.0055795	-0.0095673	-0.00427	-0.0059146
2.71667	-0.0051985	-0.0055795	-0.010205	-0.0044556	-0.005936
2.73333	-0.0053841	-0.0058027	-0.010205	-0.0044556	-0.0060572
2.75	-0.0053841	-0.0058027	-0.010205	-0.0046412	-0.0059004
2.76667	-0.0053841	-0.0058027	-0.0108426	-0.0046412	-0.0059645
2.78333	-0.0053841	-0.0058027	-0.0108426	-0.0046412	-0.0060714
2.8	-0.0053841	-0.0055795	-0.0108426	-0.0046412	-0.0060928
2.81667	-0.0053841	-0.0055795	-0.0108426	-0.0046412	-0.0060785
2.83333	-0.0053841	-0.0055795	-0.0108426	-0.0048269	-0.0060215
2.85	-0.0053841	-0.0055795	-0.0108426	-0.0048269	-0.0060429
2.86667	-0.0053841	-0.0055795	-0.0108426	-0.0048269	-0.0061284
2.88333	-0.0053841	-0.0053564	-0.0108426	-0.0048269	-0.006164
2.9	-0.0053841	-0.0053564	-0.0108426	-0.0046412	-0.0061997
2.91667	-0.0053841	-0.0051333	-0.0108426	-0.0046412	-0.0062353
2.93333	-0.0053841	-0.0051333	-0.0108426	-0.0046412	-0.0062496
2.95	-0.0053841	-0.0053564	-0.0108426	-0.0046412	-0.0060358
2.96667	-0.0053841	-0.0053564	-0.010205	-0.0046412	-0.0060785
2.98333	-0.0053841	-0.0053564	-0.0095673	-0.0044556	-0.0061997
3	-0.0051985	-0.0055795	-0.0095673	-0.0044556	-0.0062211
3.01667	-0.0050129	-0.0055795	-0.0089283	-0.00427	-0.0060572
3.03333	-0.0048269	-0.0055795	-0.0089283	-0.00427	-0.006164
3.05	-0.0048269	-0.0058027	-0.0082907	-0.0044556	-0.0062211
3.06667	-0.0046412	-0.0058027	-0.0082907	-0.0044556	-0.0062567
3.08333	-0.0044556	-0.0058027	-0.007653	-0.0044556	-0.0063422
3.1	-0.00427	-0.0058027	-0.0070154	-0.0046412	-0.0064348
3.11667	-0.0040844	-0.0060263	-0.007653	-0.0046412	-0.0062353
3.13333	-0.0040844	-0.0060263	-0.0082907	-0.0046412	-0.0062923
3.15	-0.0037131	-0.0060263	-0.0082907	-0.0048269	-0.0064847
3.16667	-0.0035275	-0.0062494	-0.0089283	-0.0048269	-0.0063564
3.18333	-0.0035275	-0.0062494	-0.0089283	-0.0048269	-0.0063279
3.2	-0.0037131	-0.0064726	-0.0095673	-0.0048269	-0.0064348
3.21667	-0.0037131	-0.0064726	-0.0095673	-0.0050129	-0.006556
3.23333	-0.0037131	-0.0066957	-0.0095673	-0.0050129	-0.0064491
3.25	-0.0037131	-0.0066957	-0.010205	-0.0050129	-0.0065346
3.26667	-0.0037131	-0.0066957	-0.010205	-0.0051985	-0.0064348
3.28333	-0.0035275	-0.0069189	-0.0108426	-0.0051985	-0.0063564
3.3	-0.0035275	-0.0069189	-0.0114803	-0.0053841	-0.0065061
3.31667	-0.0035275	-0.0069189	-0.0114803	-0.0053841	-0.0065203
3.33333	-0.0037131	-0.0069189	-0.0121179	-0.0055697	-0.0065916
3.35	-0.0037131	-0.007142	-0.0121179	-0.0055697	-0.0066059
3.36667	-0.0037131	-0.007142	-0.0127555	-0.0055697	-0.0066415
3.38333	-0.0037131	-0.007142	-0.0133932	-0.0057554	-0.0066985
3.4	-0.0038988	-0.007142	-0.0140308	-0.0057554	-0.006784
3.41667	-0.0038988	-0.007142	-0.0140308	-0.0057554	-0.0066842
3.43333	-0.0038988	-0.0073652	-0.0140308	-0.0057554	-0.0066272
3.45	-0.0040844	-0.0073652	-0.0140308	-0.005941	-0.006841
3.46667	-0.0040844	-0.007142	-0.0146685	-0.005941	-0.0068054
3.48333	-0.0040844	-0.007142	-0.0146685	-0.005941	-0.0066985
3.5	-0.0038988	-0.0069189	-0.0153061	-0.005941	-0.006784
3.51667	-0.0038988	-0.0066957	-0.0153061	-0.005941	-0.0068054
3.53333	-0.0040844	-0.0066957	-0.0159437	-0.0061266	-0.006784
3.55	-0.0040844	-0.0064726	-0.0159437	-0.0061266	-0.0068553
3.56667	-0.0040844	-0.0064726	-0.0159437	-0.005941	-0.0067911
3.58333	-0.0040844	-0.0062494	-0.0159437	-0.005941	-0.0068268
3.6	-0.0040844	-0.0062494	-0.0159437	-0.0057554	-0.0069479
3.61667	-0.0040844	-0.0058027	-0.0165814	-0.0055697	-0.0069265
3.63333	-0.0038988	-0.0060263	-0.0165814	-0.0055697	-0.0069479
3.65	-0.0038988	-0.0060263	-0.0165814	-0.0053841	-0.0070334
3.66667	-0.0038988	-0.0060263	-0.0165814	-0.0053841	-0.0070192
3.68333	-0.0038988	-0.0060263	-0.0159437	-0.0051985	-0.0070548
3.7	-0.0038988	-0.0060263	-0.0159437	-0.0051985	-0.0070691
3.71667	-0.0037131	-0.0060263	-0.0159437	-0.0048269	-0.0070691
3.73333	-0.0035275	-0.0060263	-0.0159437	-0.0050129	-0.0071474
3.75	-0.0033419	-0.0060263	-0.0159437	-0.0050129	-0.0071403
3.76667	-0.0033419	-0.0060263	-0.0153061	-0.0050129	-0.0071261
3.78333	-0.0031563	-0.0060263	-0.0153061	-0.0050129	-0.0070548
3.8	-0.0029707	-0.0060263	-0.0146685	-0.0050129	-0.0071759
3.81667	-0.0029707	-0.0060263	-0.0146685	-0.0050129	-0.0070334
3.83333	-0.0027851	-0.0062494	-0.0153061	-0.0050129	-0.0071261
3.85	-0.0025991	-0.0062494	-0.0153061	-0.0050129	-0.0071118
3.86667	-0.0024134	-0.0062494	-0.0153061	-0.0050129	-0.0071617
3.88333	-0.0025991	-0.0062494	-0.0159437	-0.0050129	-0.0071474
3.9	-0.0025991	-0.0064726	-0.0159437	-0.0050129	-0.0071759
3.91667	-0.0025991	-0.0064726	-0.0159437	-0.0050129	-0.0071261
3.93333	-0.0027851	-0.0064726	-0.0165814	-0.0051985	-0.0071261
3.95	-0.0027851	-0.0064726	-0.0165814	-0.0051985	-0.0071973
3.96667	-0.0027851	-0.0064726	-0.0165814	-0.0051985	-0.0071403
3.98333	-0.0029707	-0.0064726	-0.0165814	-0.0051985	-0.0071759
4	-0.0029707	-0.0064726	-0.0172203	-0.0053841	-0.0071403
4.01667	-0.0029707	-0.0064726	-0.0172203	-0.0053841	-0.0072543
4.03333	-0.0029707	-0.0064726	-0.0172203	-0.0053841	-0.007233
4.05	-0.0029707	-0.0064726	-0.0178579	-0.0053841	-0.0071973
4.06667	-0.0029707	-0.0064726	-0.0178579	-0.0053841	-0.007233
4.08333	-0.0031563	-0.0064726	-0.0184957	-0.0053841	-0.0072543
4.1	-0.0031563	-0.0064726	-0.0184957	-0.0053841	-0.0070691
4.11667	-0.0031563	-0.0064726	-0.0191333	-0.0053841	-0.0071617
4.13333	-0.0033419	-0.0064726	-0.0191333	-0.0053841	-0.0071403
4.15	-0.0033419	-0.0064726	-0.0191333	-0.0053841	-0.0071617
4.16667	-0.0033419	-0.0062494	-0.019771	-0.0053841	-0.0071973
4.18333	-0.0033419	-0.0060263	-0.019771	-0.0053841	-0.007233
4.2	-0.0033419	-0.0058027	-0.019771	-0.0053841	-0.0073185
4.21667	-0.0033419	-0.0058027	-0.019771	-0.0053841	-0.0073897
4.23333	-0.0033419	-0.0055795	-0.0204086	-0.0053841	-0.0074467
4.25	-0.0033419	-0.0053564	-0.0204086	-0.0053841	-0.0073612
4.26667	-0.0033419	-0.0051333	-0.0204086	-0.0051985	-0.0074824
4.28333	-0.0033419	-0.0049101	-0.0204086	-0.0050129	-0.0073755
4.3	-0.0031563	-0.0049101	-0.0204086	-0.0048269	-0.0073612
4.31667	-0.0031563	-0.0044638	-0.0210462	-0.0048269	-0.0075037
4.33333	-0.0031563	-0.0042407	-0.0210462	-0.0046412	-0.0073897
4.35	-0.0031563	-0.0042407	-0.0204086	-0.0044556	-0.0073612
4.36667	-0.0031563	-0.0044638	-0.0204086	-0.00427	-0.0074467
4.38333	-0.0031563	-0.0044638	-0.019771	-0.0040844	-0.0074824
4.4	-0.0029707	-0.0044638	-0.0191333	-0.0040844	-0.0073755
4.41667	-0.0029707	-0.0044638	-0.0191333	-0.0037131	-0.0073755
4.43333	-0.0027851	-0.0044638	-0.0184957	-0.0035275	-0.0073969
4.45	-0.0025991	-0.0042407	-0.0184957	-0.0035275	-0.0075893
4.46667	-0.0024134	-0.0042407	-0.0178579	-0.0037131	-0.0076605
4.48333	-0.0022278	-0.0042407	-0.0178579	-0.0037131	-0.0076748
4.5	-0.0022278	-0.0044638	-0.0165814	-0.0037131	-0.0076961
4.51667	-0.0020422	-0.0044638	-0.0172203	-0.0037131	-0.0078743
4.53333	-0.0018566	-0.0044638	-0.0172203	-0.0037131	-0.0080382
4.55	-0.001671	-0.0044638	-0.0172203	-0.0035275	-0.0079242
4.56667	-0.001671	-0.004687	-0.0172203	-0.0035275	-0.0080524
4.58333	-0.001671	-0.004687	-0.0172203	-0.0035275	-0.0080524
4.6	-0.0018566	-0.004687	-0.0172203	-0.0037131	-0.0078529
4.61667	-0.0018566	-0.0049101	-0.0172203	-0.0037131	-0.0078387
4.63333	-0.0018566	-0.0049101	-0.0172203	-0.0037131	-0.007803
4.65	-0.0018566	-0.0049101	-0.0172203	-0.0037131	-0.0078173
4.66667	-0.0018566	-0.004687	-0.0172203	-0.0038988	-0.0076249
4.68333	-0.0018566	-0.004687	-0.0172203	-0.0038988	-0.0076605
4.7	-0.0020422	-0.0049101	-0.0172203	-0.0038988	-0.0078387
4.71667	-0.0020422	-0.0049101	-0.0178579	-0.0040844	-0.0077888
4.73333	-0.0020422	-0.0049101	-0.0178579	-0.0040844	-0.0076748
4.75	-0.0020422	-0.0049101	-0.0178579	-0.0040844	-0.0077674
4.76667	-0.0022278	-0.0049101	-0.0178579	-0.0038988	-0.0079812
4.78333	-0.0022278	-0.0049101	-0.0184957	-0.0038988	-0.0080382
4.8	-0.0022278	-0.004687	-0.0184957	-0.0040844	-0.0081095
4.81667	-0.0022278	-0.004687	-0.0184957	-0.0040844	-0.0080382
4.83333	-0.0024134	-0.004687	-0.0184957	-0.0040844	-0.0078957
4.85	-0.0024134	-0.004687	-0.0184957	-0.0040844	-0.0078387
4.86667	-0.0024134	-0.004687	-0.0184957	-0.0040844	-0.0078743
4.88333	-0.0024134	-0.0044638	-0.0184957	-0.0040844	-0.0078244
4.9	-0.0024134	-0.0042407	-0.0184957	-0.0038988	-0.0078529
4.91667	-0.0024134	-0.0040175	-0.0184957	-0.0038988	-0.0078244
4.93333	-0.0024134	-0.0040175	-0.0184957	-0.0038988	-0.0078387
4.95	-0.0024134	-0.0037944	-0.0184957	-0.0038988	-0.0079099
4.96667	-0.0024134	-0.0035713	-0.0184957	-0.0038988	-0.0078529
4.98333	-0.0024134	-0.0035713	-0.0184957	-0.0037131	-0.0079099
5	-0.0024134	-0.0033481	-0.0184957	-0.0035275	-0.0080168
5.01667	-0.0024134	-0.0031245	-0.0184957	-0.0033419	-0.0080524
5.03333	-0.0024134	-0.0029014	-0.0184957	-0.0033419	-0.0080026
5.05	-0.0024134	-0.0031245	-0.0178579	-0.0031563	-0.0082306
5.06667	-0.0024134	-0.0031245	-0.0172203	-0.0029707	-0.0082449
5.08333	-0.0022278	-0.0031245	-0.0165814	-0.0029707	-0.0081237
5.1	-0.0022278	-0.0033481	-0.0165814	-0.0027851	-0.008195
5.11667	-0.0020422	-0.0033481	-0.0159437	-0.0025991	-0.0081451
5.13333	-0.0018566	-0.0033481	-0.0153061	-0.0024134	-0.008195
5.15	-0.001671	-0.0035713	-0.0146685	-0.0025991	-0.0082876
5.16667	-0.001671	-0.0035713	-0.0140308	-0.0025991	-0.0081593
5.18333	-0.001671	-0.0035713	-0.0140308	-0.0025991	-0.0080881
5.2	-0.0014853	-0.0035713	-0.0127555	-0.0027851	-0.008195
5.21667	-0.0012997	-0.0035713	-0.0121179	-0.0027851	-0.0080881
5.23333	-0.0012997	-0.0035713	-0.0121179	-0.0027851	-0.0081451
5.25	-0.0009285	-0.0037944	-0.0127555	-0.0029707	-0.008195
5.26667	-0.0009285	-0.0037944	-0.0127555	-0.0029707	-0.0082306
5.28333	-0.0009285	-0.0037944	-0.0127555	-0.0029707	-0.0081593
5.3	-0.0009285	-0.0040175	-0.0127555	-0.0029707	-0.0083019
5.31667	-0.0011141	-0.0040175	-0.0127555	-0.0029707	-0.0082449
5.33333	-0.0011141	-0.0040175	-0.0121179	-0.0029707	-0.0081736
5.35	-0.0011141	-0.0040175	-0.0121179	-0.0031563	-0.0081593
5.36667	-0.0012997	-0.0040175	-0.0121179	-0.0031563	-0.0082306
5.38333	-0.0012997	-0.0040175	-0.0127555	-0.0031563	-0.0082449
5.4	-0.0011141	-0.0040175	-0.0127555	-0.0033419	-0.0083161
5.41667	-0.0011141	-0.0040175	-0.0127555	-0.0033419	-0.0084444
5.43333	-0.0011141	-0.0040175	-0.0127555	-0.0033419	-0.0082306
5.45	-0.0011141	-0.0040175	-0.0133932	-0.0033419	-0.0083517
5.46667	-0.0011141	-0.0037944	-0.0133932	-0.0033419	-0.0083019
5.48333	-0.0012997	-0.0037944	-0.0133932	-0.0033419	-0.0083232
5.5	-0.0012997	-0.0037944	-0.0140308	-0.0033419	-0.0082092
5.51667	-0.0014853	-0.0037944	-0.0140308	-0.0033419	-0.0080881
5.53333	-0.0014853	-0.0037944	-0.0140308	-0.0033419	-0.0083375
5.55	-0.0014853	-0.0037944	-0.0133932	-0.0033419	-0.0082449
5.56667	-0.001671	-0.0035713	-0.0133932	-0.0031563	-0.0083517
5.58333	-0.001671	-0.0035713	-0.0140308	-0.0031563	-0.0084444
5.6	-0.001671	-0.0033481	-0.0140308	-0.0031563	-0.0083945
5.61667	-0.001671	-0.0031245	-0.0140308	-0.0031563	-0.0084088
5.63333	-0.001671	-0.0029014	-0.0140308	-0.0031563	-0.0083375
5.65	-0.001671	-0.0026782	-0.0140308	-0.0031563	-0.0084301
5.66667	-0.001671	-0.0026782	-0.0140308	-0.0029707	-0.008423
5.68333	-0.001671	-0.0024551	-0.0133932	-0.0029707	-0.00848
5.7	-0.001671	-0.0022319	-0.0133932	-0.0027851	-0.0085869
5.71667	-0.001671	-0.0020088	-0.0133932	-0.0025991	-0.0085156
5.73333	-0.001671	-0.0020088	-0.0133932	-0.0024134	-0.0084586
5.75	-0.001671	-0.0020088	-0.0133932	-0.0022278	-0.0084586
5.76667	-0.0018566	-0.0022319	-0.0127555	-0.0022278	-0.0084444
5.78333	-0.0018566	-0.0022319	-0.0121179	-0.0020422	-0.00848
5.8	-0.001671	-0.0022319	-0.0114803	-0.0018566	-0.0084444
5.81667	-0.0014853	-0.0022319	-0.0114803	-0.001671	-0.008537
5.83333	-0.0014853	-0.0022319	-0.0108426	-0.001671	-0.0084586
5.85	-0.0014853	-0.0022319	-0.010205	-0.001671	-0.0085513
5.86667	-0.0012997	-0.0024551	-0.010205	-0.0018566	-0.0086368
5.88333	-0.0011141	-0.0024551	-0.0095673	-0.0018566	-0.0086582
5.9	-0.0011141	-0.0024551	-0.0089283	-0.0018566	-0.0086795
5.91667	-0.0009285	-0.0024551	-0.0082907	-0.0018566	-0.0086582
5.93333	-0.0009285	-0.0026782	-0.0089283	-0.0018566	-0.008708
5.95	-0.0007429	-0.0026782	-0.0089283	-0.0018566	-0.0086795
5.96667	-0.0005572	-0.0026782	-0.0089283	-0.0020422	-0.0086225
5.98333	-0.0007429	-0.0026782	-0.0095673	-0.0020422	-0.008537
6	-0.0007429	-0.0029014	-0.0095673	-0.0020422	-0.008537
6.01667	-0.0007429	-0.0029014	-0.0095673	-0.0020422	-0.0085869
6.03333	-0.0007429	-0.0029014	-0.010205	-0.0022278	-0.0086225
6.05	-0.0007429	-0.0029014	-0.010205	-0.0022278	-0.0086795
6.06667	-0.0007429	-0.0029014	-0.010205	-0.0022278	-0.0086225
6.08333	-0.0007429	-0.0029014	-0.010205	-0.0022278	-0.0087651
6.1	-0.0007429	-0.0029014	-0.010205	-0.0024134	-0.0086795
6.11667	-0.0009285	-0.0029014	-0.010205	-0.0024134	-0.0087294
6.13333	-0.0009285	-0.0029014	-0.0108426	-0.0024134	-0.0086225
6.15	-0.0009285	-0.0029014	-0.0108426	-0.0024134	-0.0087294
6.16667	-0.0009285	-0.0029014	-0.0108426	-0.0024134	-0.0087864
6.18333	-0.0009285	-0.0029014	-0.0114803	-0.0024134	-0.0087437
6.2	-0.0009285	-0.0029014	-0.0114803	-0.0024134	-0.0086938
6.21667	-0.0011141	-0.0029014	-0.0114803	-0.0024134	-0.0088862
6.23333	-0.0011141	-0.0029014	-0.0114803	-0.0024134	-0.0088221
6.25	-0.0011141	-0.0026782	-0.0114803	-0.0024134	-0.0088719
6.26667	-0.0011141	-0.0026782	-0.0114803	-0.0024134	-0.0088862
6.28333	-0.0011141	-0.0024551	-0.0114803	-0.0024134	-0.0088862
6.3	-0.0011141	-0.0022319	-0.0114803	-0.0024134	-0.0088007
6.31667	-0.0011141	-0.0020088	-0.0114803	-0.0024134	-0.0088007
6.33333	-0.0011141	-0.0020088	-0.0114803	-0.0024134	-0.0088221
6.35	-0.0011141	-0.0020088	-0.0108426	-0.0022278	-0.0087864
6.36667	-0.0009285	-0.0017856	-0.0108426	-0.0022278	-0.0087294
6.38333	-0.0009285	-0.0015625	-0.0108426	-0.0020422	-0.0088577
6.4	-0.0009285	-0.0015625	-0.0108426	-0.0018566	-0.0089432
6.41667	-0.0009285	-0.0011162	-0.0108426	-0.001671	-0.0088719
6.43333	-0.0007429	-0.0011162	-0.0108426	-0.001671	-0.0089076
6.45	-0.0005572	-0.0011162	-0.010205	-0.001671	-0.0090145
6.46667	-0.0005572	-0.0011162	-0.010205	-0.0014853	-0.0089432
6.48333	-0.0007429	-0.0013393	-0.0095673	-0.0012997	-0.0087437
6.5	-0.0005572	-0.0013393	-0.0089283	-0.0012997	-0.0090145
6.51667	-0.0003712	-0.0013393	-0.0082907	-0.0009285	-0.0090501
6.53333	-0.0001856	-0.0015625	-0.007653	-0.0009285	-0.0089931
6.55	0	-0.0015625	-0.007653	-0.0009285	-0.0090145
6.56667	0.00018562	-0.0013393	-0.0070154	-0.0009285	-0.0089646
6.58333	0.00037124	-0.0013393	-0.0063778	-0.0011141	-0.0090857
6.6	0.00055685	-0.0013393	-0.0057401	-0.0011141	-0.0089931
6.61667	0.00074247	-0.0013393	-0.0057401	-0.0011141	-0.0090715
6.63333	0.00092809	-0.0013393	-0.0057401	-0.0012997	-0.0090501
6.65	0.00129933	-0.0015625	-0.0063778	-0.0012997	-0.0091356
6.66667	0.00148495	-0.0015625	-0.0063778	-0.0011141	-0.0091926
6.68333	0.00148495	-0.0017856	-0.0063778	-0.0011141	-0.009214
6.7	0.00148495	-0.0017856	-0.0063778	-0.0011141	-0.0091784
6.71667	0.00148495	-0.0017856	-0.0063778	-0.0011141	-0.0091
6.73333	0.00167096	-0.0020088	-0.0063778	-0.0011141	-0.009214
6.75	0.00167096	-0.0020088	-0.0070154	-0.0012997	-0.0092425
6.76667	0.00148495	-0.0020088	-0.0070154	-0.0012997	-0.0092282
6.78333	0.00148495	-0.0020088	-0.0070154	-0.0014853	-0.0091926
6.8	0.00167096	-0.0020088	-0.0070154	-0.0014853	-0.0093351
6.81667	0.00167096	-0.0020088	-0.007653	-0.0014853	-0.0092995
6.83333	0.00167096	-0.0020088	-0.007653	-0.001671	-0.0092069
6.85	0.00167096	-0.0020088	-0.007653	-0.001671	-0.0091356
6.86667	0.00167096	-0.0020088	-0.007653	-0.001671	-0.0092995
6.88333	0.00148495	-0.0020088	-0.0082907	-0.001671	-0.0092282
6.9	0.00148495	-0.0020088	-0.0082907	-0.001671	-0.0091427
6.91667	0.00148495	-0.0020088	-0.0082907	-0.001671	-0.0093209
6.93333	0.00129933	-0.0022319	-0.0082907	-0.001671	-0.0093708
6.95	0.00111371	-0.0022319	-0.0082907	-0.001671	-0.0093708
6.96667	0.00111371	-0.0020088	-0.0082907	-0.001671	-0.009442
6.98333	0.00111371	-0.0017856	-0.0082907	-0.001671	-0.0094919
7	0.00111371	-0.0017856	-0.0082907	-0.001671	-0.0096202
7.01667	0.00092809	-0.0017856	-0.0082907	-0.001671	-0.0095489
7.03333	0.00092809	-0.0015625	-0.0082907	-0.0018566	-0.0094207
7.05	0.00092809	-0.0013393	-0.0082907	-0.0018566	-0.0096202
7.06667	0.00092809	-0.0013393	-0.0082907	-0.001671	-0.0095133
7.08333	0.00074247	-0.0011162	-0.0082907	-0.0014853	-0.0096416
7.1	0.00074247	-0.0011162	-0.0082907	-0.0014853	-0.0095988
7.11667	0.00074247	-0.0008931	-0.0082907	-0.0014853	-0.0095275
7.13333	0.00074247	-0.0006699	-0.007653	-0.0012997	-0.0095846
7.15	0.00074247	-0.0008931	-0.007653	-0.0011141	-0.0094777
7.16667	0.00055685	-0.0008931	-0.0070154	-0.0011141	-0.0096202
7.18333	0.00055685	-0.0008931	-0.0063778	-0.0009285	-0.0094777
7.2	0.00055685	-0.0008931	-0.0057401	-0.0009285	-0.0095846
7.21667	0.00074247	-0.0008931	-0.0057401	-0.0007429	-0.0096059
7.23333	0.00092809	-0.0008931	-0.0057401	-0.0005572	-0.0097485
7.25	0.00092809	-0.0008931	-0.0051025	-0.0007429	-0.0097627
7.26667	0.00111371	-0.0008931	-0.0044649	-0.0007429	-0.0097841
7.28333	0.00111371	-0.0011162	-0.0044649	-0.0007429	-0.0097271
7.3	0.00111371	-0.0011162	-0.0031896	-0.0007429	-0.0096202
7.31667	0.00129933	-0.0011162	-0.0031896	-0.0007429	-0.0096701
7.33333	0.00129933	-0.0011162	-0.0031896	-0.0007429	-0.0097627
7.35	0.00148495	-0.0011162	-0.0031896	-0.0007429	-0.009834
7.36667	0.00167096	-0.0011162	-0.0038272	-0.0007429	-0.0096416
7.38333	0.00167096	-0.0013393	-0.0038272	-0.0009285	-0.0097271
7.4	0.00148495	-0.0013393	-0.0038272	-0.0009285	-0.0097128
7.41667	0.00148495	-0.0013393	-0.0044649	-0.0009285	-0.0096772
7.43333	0.00148495	-0.0013393	-0.0044649	-0.0009285	-0.0095489
7.45	0.00129933	-0.0013393	-0.0038272	-0.0009285	-0.0097627
7.46667	0.00129933	-0.0013393	-0.0038272	-0.0009285	-0.0097057
7.48333	0.00129933	-0.0013393	-0.0038272	-0.0011141	-0.0097271
7.5	0.00129933	-0.0013393	-0.0038272	-0.0011141	-0.0096701
7.51667	0.00129933	-0.0013393	-0.0038272	-0.0011141	-0.0096202
7.53333	0.00111371	-0.0011162	-0.0044649	-0.0011141	-0.0097841
7.55	0.00111371	-0.0011162	-0.0044649	-0.0011141	-0.0097271
7.56667	0.00092809	-0.0011162	-0.0051025	-0.0011141	-0.0098553
7.58333	0.00092809	-0.0011162	-0.0051025	-0.0011141	-0.0097983
7.6	0.00074247	-0.0008931	-0.0051025	-0.0011141	-0.0098553
7.61667	0.00074247	-0.0006699	-0.0057401	-0.0011141	-0.009834
7.63333	0.00055685	-0.0006699	-0.0057401	-0.0009285	-0.009834
7.65	0.00037124	-0.0008931	-0.0057401	-0.0009285	-0.009834
7.66667	0.00037124	-0.0006699	-0.0057401	-0.0009285	-0.0098553
7.68333	0.00018562	-0.0004463	-0.0057401	-0.0009285	-0.0099052
7.7	0.00018562	-0.0002231	-0.0057401	-0.0007429	-0.0098553
7.71667	0	0	-0.0057401	-0.0005572	-0.0098197
7.73333	0	0.00022314	-0.0057401	-0.0005572	-0.0097627
7.75	0	0.00044629	-0.0057401	-0.0007429	-0.0099266
7.76667	0	0.00066943	-0.0057401	-0.0005572	-0.0099195
7.78333	0	0.00089258	-0.0057401	-0.0003712	-0.0097983
7.8	-0.0001856	0.00111572	-0.0057401	-0.0001856	-0.0098197
7.81667	-0.0001856	0.00156201	-0.0063778	0	-0.0100335
7.83333	-0.0001856	0.00178515	-0.0063778	0.00018562	-0.0100264
7.85	-0.0001856	0.00178515	-0.0057401	0.00037124	-0.0100477
7.86667	-0.0001856	0.00178515	-0.0051025	0.00055685	-0.0100335
7.88333	-0.0001856	0.00178515	-0.0051025	0.00074247	-0.0100335
7.9	-0.0001856	0.00200877	-0.0051025	0.00092809	-0.010062
7.91667	0	0.00200877	-0.0044649	0.00129933	-0.0101048
7.93333	0	0.00178515	-0.0038272	0.00148495	-0.010119
7.95	0.00018562	0.00178515	-0.0038272	0.00148495	-0.0101048
7.96667	0.00018562	0.00200877	-0.0031896	0.00148495	-0.0100335
7.98333	0.00018562	0.00200877	-0.0031896	0.00148495	-0.0101048
8	0.00037124	0.00200877	-0.002552	0.00167096	-0.0099409
8.01667	0.00037124	0.00200877	-0.0019143	0.00167096	-0.0098126
8.03333	0.00037124	0.00200877	-0.002552	0.00148495	-0.0100264
8.05	0.00055685	0.00178515	-0.002552	0.00148495	-0.0100834
8.06667	0.00074247	0.00178515	-0.002552	0.00167096	-0.0101048
8.08333	0.00055685	0.00178515	-0.002552	0.00167096	-0.0102045
8.1	0.00055685	0.00156201	-0.002552	0.00167096	-0.0102045
8.11667	0.00037124	0.00133886	-0.002552	0.00167096	-0.0102401
8.13333	0.00037124	0.00133886	-0.002552	0.00167096	-0.0102972
8.15	0.00018562	0.00133886	-0.002552	0.00148495	-0.0102116
8.16667	0.00018562	0.00133886	-0.0031896	0.00148495	-0.0102473
8.18333	0.00018562	0.00111572	-0.0031896	0.00148495	-0.0103684
8.2	0	0.00111572	-0.0031896	0.00129933	-0.0102972
8.21667	0	0.00111572	-0.0031896	0.00111371	-0.0102615
8.23333	0	0.00111572	-0.0031896	0.00111371	-0.0101546
8.25	-0.0001856	0.00089258	-0.0031896	0.00111371	-0.0102259
8.26667	-0.0001856	0.00089258	-0.0038272	0.00111371	-0.0101048
8.28333	-0.0003712	0.00089258	-0.0038272	0.00092809	-0.0101048
8.3	-0.0003712	0.00089258	-0.0038272	0.00092809	-0.010119
8.31667	-0.0005572	0.00089258	-0.0038272	0.00092809	-0.0102259
8.33333	-0.0005572	0.00066943	-0.0038272	0.00092809	-0.0102401
8.35	-0.0007429	0.00066943	-0.0038272	0.00074247	-0.0102615
8.36667	-0.0007429	0.00066943	-0.0038272	0.00074247	-0.0102401
8.38333	-0.0007429	0.00089258	-0.0038272	0.00074247	-0.0102401
8.4	-0.0007429	0.00111572	-0.0038272	0.00074247	-0.0103684
8.41667	-0.0007429	0.00111572	-0.0031896	0.00074247	-0.0103684
8.43333	-0.0009285	0.00133886	-0.0031896	0.00055685	-0.010404
8.45	-0.0009285	0.00133886	-0.0031896	0.00055685	-0.0105109
8.46667	-0.0009285	0.00133886	-0.0031896	0.00055685	-0.0104967
8.48333	-0.0009285	0.00156201	-0.002552	0.00074247	-0.0104896
8.5	-0.0009285	0.00156201	-0.0019143	0.00092809	-0.0105109
8.51667	-0.0009285	0.00178515	-0.0019143	0.00092809	-0.0104753
8.53333	-0.0009285	0.00200877	-0.002552	0.00111371	-0.0103898
8.55	-0.0009285	0.00200877	-0.0019143	0.00111371	-0.0104183
8.56667	-0.0009285	0.00178515	-0.0012753	0.00111371	-0.0105109
8.58333	-0.0009285	0.00178515	-0.0006376	0.00129933	-0.0105109
8.6	-0.0009285	0.00178515	0	0.00129933	-0.0104539
8.61667	-0.0007429	0.00156201	0.00063763	0.00148495	-0.0106392
8.63333	-0.0007429	0.00156201	0.00127528	0.00167096	-0.0105608
8.65	-0.0005572	0.00156201	0.00191291	0.00167096	-0.0106178
8.66667	-0.0003712	0.00156201	0.00255056	0.00148495	-0.0106392
8.68333	-0.0003712	0.00156201	0.00318819	0.00148495	-0.0105822
8.7	-0.0003712	0.00133886	0.00446347	0.00148495	-0.010739
8.71667	-0.0001856	0.00133886	0.00510112	0.00129933	-0.0106535
8.73333	-0.0001856	0.00111572	0.00510112	0.00129933	-0.010739
8.75	0	0.00111572	0.00510112	0.00129933	-0.010796
8.76667	0.00018562	0.00089258	0.00510112	0.00129933	-0.0107105
8.78333	0	0.00089258	0.00574012	0.00129933	-0.0106891
8.8	0	0.00066943	0.00574012	0.00111371	-0.0106535
8.81667	0	0.00044629	0.00510112	0.00111371	-0.0106392
8.83333	0	0.00044629	0.00510112	0.00092809	-0.0105252
8.85	-0.0001856	0.00022314	0.00574012	0.00092809	-0.0104896
8.86667	-0.0001856	0.00022314	0.00574012	0.00074247	-0.0105466
8.88333	-0.0001856	0	0.00574012	0.00074247	-0.0106535
8.9	-0.0001856	0	0.00574012	0.00055685	-0.0106535
8.91667	-0.0001856	0	0.00574012	0.00037124	-0.0107461
8.93333	-0.0003712	0	0.00510112	0.00037124	-0.0107604
8.95	-0.0003712	0	0.00510112	0.00018562	-0.0107817
8.96667	-0.0003712	-0.0002231	0.00510112	0.00018562	-0.0108886
8.98333	-0.0003712	-0.0002231	0.00446347	0	-0.0107604
9	-0.0003712	-0.0002231	0.00382584	0	-0.0109242
9.01667	-0.0003712	-0.0002231	0.00382584	0	-0.0108459
9.03333	-0.0003712	-0.0002231	0.00382584	0	-0.0108672
9.05	-0.0005572	-0.0002231	0.00382584	0	-0.0108459
9.06667	-0.0005572	-0.0002231	0.00318819	-0.0001856	-0.0108316
9.08333	-0.0005572	0	0.00318819	-0.0001856	-0.0108316
9.1	-0.0005572	0	0.00318819	-0.0001856	-0.0108102
9.11667	-0.0005572	0.00022314	0.00318819	-0.0001856	-0.010739
9.13333	-0.0005572	0.00022314	0.00255056	-0.0001856	-0.0107604
9.15	-0.0005572	0.00022314	0.00255056	-0.0001856	-0.0107247
9.16667	-0.0005572	0.00044629	0.00255056	-0.0001856	-0.0107746
9.18333	-0.0005572	0.00044629	0.00255056	0	-0.010796
9.2	-0.0005572	0.00044629	0.00255056	0	-0.0108459
9.21667	-0.0003712	0.00066943	0.00191291	0.00018562	-0.0108886
9.23333	-0.0003712	0.00089258	0.00191291	0.00018562	-0.0109884
9.25	-0.0003712	0.00066943	0.00191291	0.00018562	-0.0110098
9.26667	-0.0003712	0.00066943	0.00255056	0.00037124	-0.011081
9.28333	-0.0003712	0.00044629	0.00318819	0.00037124	-0.0109884
9.3	-0.0003712	0.00044629	0.00318819	0.00037124	-0.0109385
9.31667	-0.0003712	0.00022314	0.00382584	0.00055685	-0.0110454
9.33333	-0.0001856	0.00022314	0.00382584	0.00074247	-0.0111167
9.35	0	0.00022314	0.00382584	0.00055685	-0.011024
9.36667	0.00018562	0	0.00446347	0.00055685	-0.0110596
9.38333	0.00018562	0	0.00446347	0.00037124	-0.0110596
9.4	0.00037124	0	0.00510112	0.00037124	-0.0109599
9.41667	0.00037124	-0.0002231	0.00574012	0.00018562	-0.0109029
9.43333	0.00055685	-0.0002231	0.00574012	0.00018562	-0.011081
9.45	0.00074247	-0.0004463	0.00510112	0.00018562	-0.0111309
9.46667	0.00092809	-0.0004463	0.00510112	0	-0.0110953
9.48333	0.00111371	-0.0006699	0.00510112	0	-0.0111737
9.5	0.00092809	-0.0006699	0.00446347	0	-0.0111167
9.51667	0.00092809	-0.0008931	0.00446347	-0.0001856	-0.0111737
9.53333	0.00092809	-0.0008931	0.00446347	-0.0001856	-0.0111879
9.55	0.00092809	-0.0008931	0.00446347	-0.0003712	-0.0111309
9.56667	0.00092809	-0.0008931	0.00446347	-0.0003712	-0.0111879
9.58333	0.00092809	-0.0008931	0.00382584	-0.0005572	-0.011081
9.6	0.00092809	-0.0011162	0.00382584	-0.0005572	-0.0109955
9.61667	0.00092809	-0.0011162	0.00318819	-0.0007429	-0.0109385
9.63333	0.00092809	-0.0011162	0.00318819	-0.0007429	-0.0109528
9.65	0.00092809	-0.0011162	0.00255056	-0.0007429	-0.0109741
9.66667	0.00092809	-0.0011162	0.00255056	-0.0007429	-0.0109029
9.68333	0.00092809	-0.0011162	0.00191291	-0.0007429	-0.0109029
9.7	0.00092809	-0.0011162	0.00127528	-0.0009285	-0.0109385
9.71667	0.00074247	-0.0011162	0.00127528	-0.0009285	-0.0109884
9.73333	0.00074247	-0.0011162	0.00063763	-0.0009285	-0.0112806
9.75	0.00055685	-0.0011162	0.00063763	-0.0009285	-0.0111879
9.76667	0.00055685	-0.0011162	0	-0.0009285	-0.0111167
9.78333	0.00055685	-0.0008931	0	-0.0009285	-0.0111737
9.8	0.00055685	-0.0008931	0	-0.0009285	-0.0111309
9.81667	0.00055685	-0.0006699	0	-0.0009285	-0.0113091
9.83333	0.00055685	-0.0004463	0	-0.0009285	-0.0113661
9.85	0.00055685	-0.0004463	-0.0006376	-0.0009285	-0.0113803
9.86667	0.00055685	-0.0004463	-0.0006376	-0.0009285	-0.0113091
9.88333	0.00074247	-0.0002231	-0.0006376	-0.0007429	-0.0112093
9.9	0.00074247	-0.0002231	-0.0006376	-0.0007429	-0.0112449
9.91667	0.00074247	0	-0.0006376	-0.0005572	-0.0111879
9.93333	0.00074247	0.00022314	-0.0006376	-0.0003712	-0.0113304
9.95	0.00074247	0	-0.0006376	-0.0003712	-0.0113447
9.96667	0.00074247	0	0	-0.0003712	-0.0112592
9.98333	0.00055685	0	0	-0.0001856	-0.0112449
10	0.00055685	0	0.00063763	-0.0001856	-0.0112235
10.0167	0.00074247	-0.0002231	0.00063763	0	-0.0113661
10.0333	0.00092809	-0.0002231	0.00063763	0.00018562	-0.0114872
10.05	0.00111371	-0.0002231	0.00127528	0	-0.0115656
10.0667	0.00111371	-0.0002231	0.00127528	0	-0.0115656
10.0833	0.00129933	-0.0002231	0.00127528	0	-0.0115086
10.1	0.00129933	-0.0004463	0.00191291	0	-0.0115656
10.1167	0.00148495	-0.0004463	0.00255056	-0.0001856	-0.0116725
10.1333	0.00167096	-0.0004463	0.00191291	-0.0001856	-0.0115941
10.15	0.00167096	-0.0004463	0.00191291	-0.0001856	-0.0115941
10.1667	0.00185658	-0.0004463	0.00127528	-0.0001856	-0.0116725
10.1833	0.0020422	-0.0004463	0.00127528	-0.0001856	-0.0115941
10.2	0.0020422	-0.0004463	0.00063763	-0.0003712	-0.0116867
10.2167	0.0020422	-0.0006699	0.00063763	-0.0003712	-0.0115442
10.2333	0.0020422	-0.0006699	0.00063763	-0.0003712	-0.0115585
10.25	0.00185658	-0.0006699	0	-0.0003712	-0.0114373
10.2667	0.00185658	-0.0006699	0	-0.0003712	-0.0114516
10.2833	0.00185658	-0.0006699	0	-0.0003712	-0.0116155
10.3	0.0020422	-0.0006699	-0.0006376	-0.0003712	-0.0115941
10.3167	0.00185658	-0.0006699	-0.0006376	-0.0005572	-0.0116511
10.3333	0.00185658	-0.0006699	-0.0012753	-0.0005572	-0.0117936
10.35	0.00185658	-0.0006699	-0.0012753	-0.0005572	-0.0118435
10.3667	0.00185658	-0.0006699	-0.0019143	-0.0005572	-0.0117936
10.3833	0.00185658	-0.0004463	-0.0019143	-0.0005572	-0.0118079
10.4	0.00185658	-0.0004463	-0.002552	-0.0005572	-0.0117224
10.4167	0.00167096	-0.0004463	-0.002552	-0.0005572	-0.011815
10.4333	0.00167096	-0.0004463	-0.002552	-0.0005572	-0.0118791
10.45	0.00148495	-0.0004463	-0.002552	-0.0005572	-0.0118863
10.4667	0.00148495	-0.0004463	-0.002552	-0.0005572	-0.0117936
10.4833	0.00148495	-0.0004463	-0.0031896	-0.0003712	-0.011758
10.5	0.00129933	-0.0002231	-0.0031896	-0.0003712	-0.0115941
10.5167	0.00129933	0	-0.0031896	-0.0003712	-0.0115086
10.5333	0.00129933	0.00022314	-0.0031896	-0.0003712	-0.0116867
10.55	0.00129933	0.00022314	-0.0031896	-0.0003712	-0.0116155
10.5667	0.00129933	0.00044629	-0.0031896	-0.0003712	-0.0117224
10.5833	0.00129933	0.00044629	-0.0031896	-0.0003712	-0.011758
10.6	0.00129933	0.00066943	-0.0031896	-0.0001856	-0.0118649
10.6167	0.00129933	0.00089258	-0.0031896	0	-0.0119148
10.6333	0.00129933	0.00111572	-0.0031896	0.00018562	-0.0120288
10.65	0.00129933	0.00133886	-0.0031896	0.00018562	-0.0119932
10.6667	0.00129933	0.00111572	-0.002552	0.00037124	-0.0119362
10.6833	0.00129933	0.00111572	-0.002552	0.00037124	-0.0119005
10.7	0.00129933	0.00111572	-0.0019143	0.00055685	-0.0119362
10.7167	0.00148495	0.00111572	-0.0012753	0.00074247	-0.0118649
10.7333	0.00167096	0.00111572	-0.0012753	0.00092809	-0.0119575
10.75	0.00167096	0.00111572	-0.0012753	0.00111371	-0.0118506
10.7667	0.00185658	0.00111572	-0.0006376	0.00092809	-0.0118435
10.7833	0.0020422	0.00111572	-0.0006376	0.00092809	-0.0117794
10.8	0.0020422	0.00111572	0	0.00092809	-0.0118293
10.8167	0.00222782	0.00111572	0.00063763	0.00092809	-0.0117723
10.8333	0.00241344	0.00111572	0	0.00092809	-0.011758
10.85	0.00259905	0.00111572	0	0.00092809	-0.0119005
10.8667	0.00278467	0.00111572	0	0.00092809	-0.0119148
10.8833	0.00315591	0.00089258	0	0.00092809	-0.0119932
10.9	0.00297029	0.00089258	-0.0006376	0.00092809	-0.0120217
10.9167	0.00297029	0.00066943	-0.0006376	0.00092809	-0.0119148
10.9333	0.00297029	0.00066943	-0.0006376	0.00092809	-0.0120644
10.95	0.00297029	0.00066943	-0.0006376	0.00092809	-0.0120074
10.9667	0.00297029	0.00066943	-0.0006376	0.00092809	-0.0120217
10.9833	0.00297029	0.00066943	-0.0012753	0.00074247	-0.0119005
11	0.00315591	0.00066943	-0.0012753	0.00074247	-0.0119148
11.0167	0.00315591	0.00066943	-0.0012753	0.00055685	-0.0119575
11.0333	0.00315591	0.00066943	-0.0012753	0.00055685	-0.0119362
11.05	0.00315591	0.00089258	-0.0012753	0.00055685	-0.0118506
11.0667	0.00315591	0.00089258	-0.0012753	0.00055685	-0.0118649
11.0833	0.00334153	0.00089258	-0.0012753	0.00055685	-0.0117936
11.1	0.00315591	0.00089258	-0.0019143	0.00055685	-0.0116867
11.1167	0.00315591	0.00089258	-0.0019143	0.00055685	-0.0118293
11.1333	0.00315591	0.00089258	-0.0019143	0.00055685	-0.0119718
11.15	0.00315591	0.00066943	-0.0019143	0.00074247	-0.0119005
11.1667	0.00315591	0.00066943	-0.0019143	0.00074247	-0.0120074
11.1833	0.00315591	0.00089258	-0.0019143	0.00074247	-0.0119575
11.2	0.00315591	0.00111572	-0.0019143	0.00074247	-0.0120074
11.2167	0.00315591	0.00133886	-0.0019143	0.00074247	-0.0119005
11.2333	0.00334153	0.00133886	-0.0019143	0.00074247	-0.0119575
11.25	0.00334153	0.00156201	-0.0019143	0.00055685	-0.0119575
11.2667	0.00352715	0.00156201	-0.0012753	0.00055685	-0.0120929
11.2833	0.00334153	0.00178515	-0.0012753	0.00074247	-0.0120787
11.3	0.00352715	0.00200877	-0.0012753	0.00092809	-0.0120217
11.3167	0.00352715	0.00200877	-0.0012753	0.00111371	-0.0120787
11.3333	0.00352715	0.00223191	-0.0012753	0.00111371	-0.0121143
11.35	0.00371277	0.00245506	-0.0012753	0.00129933	-0.0120074
11.3667	0.00389878	0.00245506	-0.0012753	0.00129933	-0.0120573
11.3833	0.00389878	0.00245506	-0.0006376	0.00148495	-0.0121143
11.4	0.00389878	0.00245506	0	0.00167096	-0.0119005
11.4167	0.0040844	0.00223191	0.00063763	0.00167096	-0.0119362
11.4333	0.00427002	0.00223191	0.00063763	0.00185658	-0.0119718
11.45	0.00445563	0.00223191	0.00127528	0.0020422	-0.0120074
11.4667	0.00464125	0.00245506	0.00127528	0.0020422	-0.0119575
11.4833	0.00482687	0.00223191	0.00191291	0.0020422	-0.0120288
11.5	0.00482687	0.00223191	0.00255056	0.0020422	-0.0121286
11.5167	0.00501249	0.00223191	0.00318819	0.00185658	-0.0121499
11.5333	0.00519811	0.00223191	0.00382584	0.00185658	-0.0121286
11.55	0.00538373	0.00223191	0.00318819	0.00185658	-0.0120787
11.5667	0.00556935	0.00223191	0.00318819	0.0020422	-0.0121499
11.5833	0.00575497	0.00200877	0.00318819	0.00185658	-0.0120573
11.6	0.00575497	0.00200877	0.00318819	0.00185658	-0.0120929
11.6167	0.00575497	0.00178515	0.00318819	0.00185658	-0.0120929
11.6333	0.00575497	0.00178515	0.00318819	0.00185658	-0.0120929
11.65	0.00575497	0.00178515	0.00318819	0.00185658	-0.0121357
11.6667	0.00575497	0.00156201	0.00318819	0.00185658	-0.0122426
11.6833	0.00556935	0.00156201	0.00318819	0.00167096	-0.0121856
11.7	0.00556935	0.00156201	0.00318819	0.00167096	-0.0122212
11.7167	0.00556935	0.00156201	0.00318819	0.00148495	-0.0121642
11.7333	0.00538373	0.00156201	0.00318819	0.00148495	-0.0122212
11.75	0.00538373	0.00156201	0.00318819	0.00148495	-0.0122069
11.7667	0.00538373	0.00156201	0.00255056	0.00129933	-0.0122782
11.7833	0.00519811	0.00156201	0.00255056	0.00129933	-0.0122212
11.8	0.00519811	0.00156201	0.00191291	0.00129933	-0.0121642
11.8167	0.00519811	0.00156201	0.00191291	0.00129933	-0.0122711
11.8333	0.00501249	0.00156201	0.00191291	0.00129933	-0.0121499
11.85	0.00482687	0.00156201	0.00191291	0.00129933	-0.0121357
11.8667	0.00482687	0.00156201	0.00191291	0.00129933	-0.0121286
11.8833	0.00464125	0.00178515	0.00191291	0.00129933	-0.012043
11.9	0.00464125	0.00200877	0.00191291	0.00129933	-0.0121143
11.9167	0.00464125	0.00200877	0.00191291	0.00129933	-0.0121499
11.9333	0.00464125	0.00223191	0.00255056	0.00129933	-0.0120644
11.95	0.00445563	0.00245506	0.00255056	0.00129933	-0.0122212
11.9667	0.00445563	0.00245506	0.00255056	0.00129933	-0.0121499
11.9833	0.00445563	0.0026782	0.00255056	0.00148495	-0.0122212
12	0.00445563	0.00290135	0.00255056	0.00167096	-0.0123281
12.0167	0.00445563	0.00312449	0.00255056	0.00167096	-0.0122212
12.0333	0.00445563	0.00334763	0.00191291	0.00185658	-0.0121499
12.05	0.00445563	0.00379392	0.00191291	0.0020422	-0.0122568
12.0667	0.00445563	0.00357078	0.00255056	0.0020422	-0.0123281
12.0833	0.00427002	0.00357078	0.00318819	0.00222782	-0.0122069
12.1	0.00427002	0.00357078	0.00382584	0.00241344	-0.0121499
12.1167	0.00445563	0.00357078	0.00382584	0.00259905	-0.0121856
12.1333	0.00445563	0.00357078	0.00446347	0.00278467	-0.0121856
12.15	0.00464125	0.00357078	0.00446347	0.00315591	-0.0121357
12.1667	0.00464125	0.00379392	0.00510112	0.00297029	-0.0121499
12.1833	0.00482687	0.00379392	0.00574012	0.00297029	-0.0121286
12.2	0.00482687	0.00379392	0.00574012	0.00297029	-0.0121
12.2167	0.00482687	0.00379392	0.00637775	0.00297029	-0.0120644
12.2333	0.00501249	0.00379392	0.0070154	0.00297029	-0.0122925
12.25	0.00501249	0.00401706	0.0070154	0.00297029	-0.0123993
12.2667	0.00519811	0.00379392	0.0070154	0.00315591	-0.0123993
12.2833	0.00538373	0.00379392	0.0070154	0.00315591	-0.0123993
12.3	0.00519811	0.00379392	0.00637775	0.00315591	-0.0123993
12.3167	0.00501249	0.00379392	0.00637775	0.00315591	-0.0125561
12.3333	0.00501249	0.00379392	0.00637775	0.00315591	-0.0125276
12.35	0.00482687	0.00379392	0.0070154	0.00334153	-0.012435
12.3667	0.00464125	0.00379392	0.00637775	0.00315591	-0.0125632
[truncated: 2,075 more rows]

## Sheet: SFig1
1H NMR spectrum of DTC-TTC
[truncated: 28,173 more rows]

[truncated: 46 more sheets: SFig2a, SFig2b, SFig5a, SFig5b, SFig7, SFig8, SFig9, FigS13, SFig10, SFig12, SFig13, SFig14, SFig16, SFig17, SFig18, SFig20, SFig21, SFig22, SFig23, SFig24 …]
